# Supplementary material for: NEO-STIM advances personalized neoantigen-specific adoptive T cell therapy
Source: Nat Commun. 2026 Feb 5;17:3683. doi: 10.1038/s41467-026-68680-1 (PMC13099984; doi:10.1038/s41467-026-68680-1)
Supplement: Supplementary file 4 — Supplementary Data 2 [file 41467_2026_68680_MOESM4_ESM.xlsx]

## Sheet: Overview
Panel Description	Figure(s) where this panel was used
Proliferation assay	Supplementary Figure 2
Dendritic cell analysis	Supplementary Figure 3G
Cellular subset characterization panel	Supplementary Figure 4, 10A
Class I tetramer panel	Figure 2A-2C, 4C (Top) Supplementary Figure 1, 2, 3C-3F, 4E&4F, 5, 6A&B
Recall response assay panel (this panel used for WT v MT, polyfunctionality analyses as well)	Figure 2D-2G, 2I, 4C (Bottom), 4D, 4E Supplementary Figure 6C-G, 7, 10C
Cytotoxicity assay panel	Figure 2H Supplementary Figure 10D, E
Differentiation status panel	Supplementary Figure 10B
Sequencing sort panel for NEOSTIM samples	Figure 3 Supplementary Figure 9
Sequencing sort panel for Post infusion samples	Figure 5
CITE panel	Figure 5

## Sheet: List of antibody clones 
Marker	Fluorophore	Clone	Vendor	Validation method	Catalog #	RRID #	Ratio (uL:uL)
41BB	PE/Dazzle 594	4B4-1	Biolegend	Flowcytometry	309826	AB_2566260	2.5:50
anti-mouse TCR β chain	PE	H57-597	Biolegend	Flowcytometry	109208	AB_313431	1:33.3
Caspase-3	AF647	C92-605	BD	Flowcytometry	560626	AB_1727414	1.25:50
CD107a	BV786	H4A3	BD	Flowcytometry	563869	AB_2738458	10ul/mL in culture
CD11b	AF700	ICRF44	BioLegend	Flowcytometry	301356	AB_2750075	2.5:50
CD11b	APC/Fire750	ICRF44	Biolegend	Flowcytometry	301351	AB_2629677	0.625:50
CD11b isotype	AF700	Mouse IgG1, K	Biolegend	Flowcytometry	400143	AB_2923250	2.5:50
CD11c	BV510	B-Ly6	BD	Flowcytometry	563026	AB_2737960	1:100
CD11c	BV650	B-ly6	BD	Flowcytometry	563403	AB_2732048	2.5:50
CD11c isotype	BV510	Mouse IgG1, K	BD	Flowcytometry	562946	AB_2784530	0.5:50
CD123	BV605	7G3	BD	Flowcytometry	564197	AB_2732049	1:200
CD14	BUV395	MϕP9	BD	Flowcytometry	563562	N/A	1.25:50
CD14	BV421	M5E2	BD	Flowcytometry	565283	AB_2739154	1:100
CD14	FITC	MϕP9	BD	Flowcytometry	340682	AB_400086	1.25
CD14	eF450	61D3	TFS	Flowcytometry	48-0149-42	AB_1272050	0.3125:50
CD141	BV711	1A4	BD	Flowcytometry	563155	AB_2738033	1:50
CD16	BUV395	3G8	BD	Flowcytometry	563784	AB_2744293	1.25:50
CD16	BV650	3G8	BioLegend	Flowcytometry	302042	AB_2563801	1.25:50
CD16	FITC	NKP15	BD	Flowcytometry	340704	AB_400104	1.25:50
CD19	BUV395	SJ25C1	BD	Flowcytometry	563551	AB_2738274	1:50
CD19	BUV496	SJ25C1	BD	Flowcytometry	612938	AB_2870221	2.5:50
CD19	FITC	4G7	BD	Flowcytometry	340864	AB_400152	1.25
CD19	SBY720	LT19	Bio-rad	Flowcytometry	MCA1940SBY720	AB_3100583	2.5:50
CD1c	BUV395	F10/21 A3	BD	Flowcytometry	742751	AB_2741017	2.5:50
CD1c	BV421	L161	Biolegend	Flowcytometry	331526	AB_10933249	1:50
CD3	AF700	SK7	Biolegend	Flowcytometry	344821	AB_2563419	2.5:50
CD3	FITC	HIT3a	Biolegend	Flowcytometry	300306	AB_314042	1:100
CD3	BUV805	SK7	BD	Flowcytometry	612893	AB_2870181	1.25:50
CD3	PE-Cy5	HIT3a	BD	Flowcytometry	555341	AB_395747	5:50
CD3	BV785	SK7	Biolegend	Flowcytometry	344842	AB_2616891	2:50
CD3	SparkB574	UCHT1	Biolegend	Flowcytometry	300487	AB_2904329	1.25:50
CD303	PE Cy7	201A	BioLegend	Flowcytometry	354214	AB_2563141	5:50
CD4	PE Cy7	RPA-T4	Biolegend	Flowcytometry	300511	AB_314079	2.5:50
CD4	BV785	SK3	BioLegend	Flowcytometry	344642	AB_2728311	0.625:50
CD4	FITC	SK3, SK4	BD	Flowcytometry	347413	AB_400297	1:50
CD4	BV711	SK3	Biolegend	Flowcytometry	344648	AB_2734350	2:50
CD4	BV510/Amcyan	SK3	BD	Flowcytometry	562970	AB_2744424	1.25:50
CD40	BUV395	5C3	BD	Flowcytometry	565202	AB_2739110	0.625:50
CD45RA	Alexa Fluor 700	HI100	BD	Flowcytometry	560673	AB_1727496	1.25:50
CD56	PE-CF594	NCAM 16.2	BD	Flowcytometry	564849	AB_2738983	0.625:50
CD62L	BV605	DREG-56	BioLegend	Flowcytometry	304834	AB_2562130	2.5:50
CD8	BUV805	SK1	BD	Flowcytometry	564912	AB_2744465	1:50
CD8	BUV805	SWK1	BD	Flowcytometry	612889	AB_2833078	1.25:50
CD8	AF700	SK1	Biolegend	Flowcytometry	344724	AB_2562790	2:50
CD8	PE Cy5	HIT8a	BD	Flowcytometry	555636	AB_395998	3:50
CD80	PE-Cy5	L307.4	BD	Flowcytometry	559370	AB_397239	5:50
CD83	BV785	HB15e	Biolegend	Flowcytometry	305337	AB_2728244	1.25:50
CD86	PerCP/Fire806	IT2.2	Biolegend	Flowcytometry	305460	AB_2941472	0.625:50
Clec9A	AF647	3A4	BD	Flowcytometry	564267	AB_2738717	1:50
HLA-DR	SparkV538	L243	Biolegend	Flowcytometry	307678	AB_2890742	0.625:50
IFNγ	APC	B27	BD	Flowcytometry	554702	AB_398580	1.25:50
IL-2	BV605	MQ1-17H12	Biolegend	Flowcytometry	500331	AB_11124349	2.5:50
TCR γδ	PE	B3	BioLegend	Flowcytometry	331308	AB_1236408	2.5:50
TNFα	BV711	MAb11	Biolegend	Flowcytometry	502940	AB_2563885	1.25:50

## Sheet: Other reagents
Marker	Fluorophore	Vendor	Validation method	Catalog #	Ratio (uL:uL)
Live/Dead	Zombie-NIR	Biolegend	Flowcytometry	423106	0.1:50
LIVE/DEAD fixable stain	Near-IR	Thermo Fisher	Flowcytometry	L34976	0.1:50
Streptavidin	PE	Biolegend	Flowcytometry	405203	N/A
Streptavidin	BV421	Biolegend	Flow cytometry, Immunocytochemistry, Immunohistochemistry	405225	N/A
Streptavidin	BV650	Biolegend	Flowcytometry	405232	N/A
Streptavidin	BV605	Biolegend	Flowcytometry	405229	N/A
Streptavidin	BV711	Biolegend	Flowcytometry	405241	N/A
Streptavidin	BUV395	Biolegend	Flowcytometry	564176	N/A
Streptavidin	APC	Biolegend	N/A	405207	N/A
TagIT Violet	BV421	Biolegend	Flowcytometry	425101	N/A
CFSE	FITC	Thermo Fisher	Flowcytometry	C34554	N/A

## Sheet: Proliferation
Marker	Fluorophore	Clone	Vendor	Catalog #
LIVE/DEAD fixable stain	Near-IR	N/A	Thermo Fisher	L34976
TagIT Violet	BV421	N/A	Biolegend	425101
CFSE	FITC	N/A	Thermo Fisher	C34554
CD19	BUV395	SJ25C1	BD	563551
CD16	BUV395	3G8	BD	563784
CD14	BUV395	MϕP9	BD	563562
CD3	AF700	SK7	Biolegend	344821
CD4	PE Cy7	RPA-T4	Biolegend	300511
CD8	BUV805	SK1	BD	564912
Streptavidin	PE	N/A	Biolegend	405203
Streptavidin	BV650	N/A	Biolegend	405232

## Sheet: Dendritic cell analysis
Marker	Fluorophore	Clone	Vendor	Catalog #	RRID #
CD3	BV785	SK7	Biolegend	344842	AB_2616891
anti-mouse TCR β chain	PE	H57-597	Biolegend	109208	AB_313431
CD3	SparkB574	UCHT1	Biolegend	300487	AB_2904329
CD11b	APC/Fire750	ICRF44	Biolegend	301351	AB_2629677
CD11c	BV650	B-ly6	BD	563403	AB_2732048
CD14	eF450	61D3	TFS	48-0149-42	AB_1272050
CD19	SBY720	LT19	Bio-rad	MCA1940SBY720	AB_3100583
CD40	BUV395	5C3	BD	565202	AB_2739110
HLA-DR	SparkV538	L243	Biolegend	307678	AB_2890742
CD80	PE-Cy5	L307.4	BD	559370	AB_397239
CD83	BV785	HB15e	Biolegend	305337	AB_2728244
CD86	PerCP/Fire806	IT2.2	Biolegend	305460	AB_2941472
CD1c	BV421	L161	Biolegend	331526	AB_10933249
CD141	BV711	1A4	BD	563155	AB_2738033
Live/Dead	Zombie-NIR	N/A	Biolegend	423106	N/A

## Sheet: Cellular subset characterizatio
Marker	Fluorophore	Clone	Vendor	Catalog #
LIVE/DEAD fixable stain	Near-IR	N/A	Thermo Fisher	L34976
CD3	FITC	HIT3a	Biolegend	300306
CD14	BV421	M5E2	BD	565283
CD11c	BV510	B-Ly6	BD	563026
CD123	BV605	7G3	BD	564197
CD16	BV650	3G8	BioLegend	302042
CD141	BV711	1A4	BD	563155
CD4	BV785	SK3	BioLegend	344642
TCR γδ	PE	B3	BioLegend	331308
CD56	PE-CF594	NCAM 16.2	BD	564849
CD303	PE Cy7	201A	BioLegend	354214
Clec9A	AF647	3A4	BD	564267
CD11b	AF700	ICRF44	BioLegend	301356
CD1c	BUV395	F10/21 A3	BD	742751
CD19	BUV496	SJ25C1	BD	612938
CD8	BUV805	SWK1	BD	612889
CD11c isotype	BV510	Mouse IgG1, K	BD	562946
CD11b isotype	AF700	Mouse IgG1, K	Biolegend	400143

## Sheet: Class I tetramer
Marker	Fluorophore	Clone	Vendor	Catalog #
LIVE/DEAD fixable stain	Near-IR	N/A	Thermo Fisher	L34976
CD8	AF700	SK1	Biolegend	344724
CD4	FITC	SK3, SK4	BD	347413
CD14	FITC	MϕP9	BD	340682
CD16	FITC	NKP15	BD	340704
CD19	FITC	4G7	BD	340864
Streptavidin	PE	N/A	Biolegend	405203
Streptavidin	BV421	N/A	Biolegend	405225
Streptavidin	BV650	N/A	Biolegend	405232
Streptavidin	BV605	N/A	Biolegend	405229
Streptavidin	BV711	N/A	Biolegend	405241
Streptavidin	BUV395	N/A	Biolegend	564176

## Sheet: Recall response assay
Marker	Fluorophore	Clone	Vendor	Catalog #
LIVE/DEAD fixable stain	Near-IR	N/A	Thermo Fisher	L34976
TagIT Violet	BV421	N/A	Biolegend	425101
CFSE	FITC	N/A	Thermo Fisher	C34554
CD19	BUV395	SJ25C1	BD	563551
CD16	BUV395	3G8	BD	563784
CD14	BUV395	MϕP9	BD	563562
CD3	AF700	SK7	Biolegend	344821
CD4	PE Cy7	RPA-T4	Biolegend	300511
CD8	BUV805	SK1	BD	564912
41BB	PE/Dazzle 594	4B4-1	Biolegend	309826
CD107a	BV786	H4A3	BD	563869
TNFα	BV711	MAb11	Biolegend	502940
IFNγ	APC	B27	BD	554702
IL-2	BV605	MQ1-17H12	Biolegend	500331
Streptavidin	PE	N/A	Biolegend	405203
Streptavidin	BV421	N/A	Biolegend	405225
Streptavidin	BV650	N/A	Biolegend	405232
Streptavidin	BV605	N/A	Biolegend	405229
Streptavidin	BV711	N/A	Biolegend	405241
Streptavidin	BUV395	N/A	Biolegend	564176

## Sheet: Cytotoxicity assay
Marker	Fluorophore	Clone	Vendor	Catalog #
LIVE/DEAD fixable stain	Near-IR	N/A	Thermo Fisher	L34976
CD3	BUV805	SK7	BD	612893
CD4	BV711	SK3	Biolegend	344648
CD8	PE Cy5	HIT8a	BD	555636
CD107a	BV786	H4A3	BD	563869
Caspase-3	AF647	C92-605	BD	560626

## Sheet: Differentiation status
Marker	Fluorophore	Clone	Vendor	Catalog #
LIVE/DEAD fixable stain	Near-IR	N/A	Thermo Fisher	L34976
CD19	FITC	4G7	BD	340864
CD16	FITC	NKP15	BD	340704
CD14	FITC	MφP9	BD	340682
CD3	PE-Cy5	HIT3a	BD	555341
CD8	BUV805	SK1	BD	564912
CD4	BV510/Amcyan	SK3	BD	562970
CD62L	BV605	DREG-56	BioLegend	304834
CD45RA	Alexa Fluor 700	HI100	BD	560673

[truncated: 3 more sheets: Sequencing sort-NEOSTIM, Sequencing sort-Post infusion, CITE panel]
