# Supplementary material for: NEO-STIM advances personalized neoantigen-specific adoptive T cell therapy
Source: Nat Commun. 2026 Feb 5;17:3683. doi: 10.1038/s41467-026-68680-1 (PMC13099984; doi:10.1038/s41467-026-68680-1)
Supplement: Supplementary file 7 — Source Data [file 41467_2026_68680_MOESM7_ESM.xlsx]

## Sheet: Figure 2b
	% of tet+ CD8+
	pre-NEO-STIM	post NEO-STIM
SRSF1 33:E>K	4.5	72.1
ARAP1 828:Y>H	0	6.5

## Sheet: Figure 2c
	PT01	PT02	PT03	PT04
Response 1	6.5	0.086	0.2	35.7
Response 2	72.1	3.91	49.9	0.3
Response 3	13.4	4.19	0.7	1.3
Response 4		0.86	52
Response 5		25.7	4.2
Response 6		0.2	7.87
Response 7			34.2

## Sheet: Figure 2d
	% IFNg+ of CD4+
	pre-NEO-STIM	post NEO-STIM
ATP8A2 558:E>K	15.2	73.9
PRKDC 194: E>K	6.11	11.8

## Sheet: Figure 2e
	PT01	PT02	PT03	PT04
Response 1	2.47	57.93	3.66	15.63
Response 2	3.87	15.99	14.86	22.54
Response 3	5.37	5.87	22.05
Response 4	3.67	6.77	1.19
Response 5	17.25	12.98	5.02
Response 6	3.57	73.99	2.93
Response 7		21.64	3.68
Response 8			42.99
Response 9			10.07

## Sheet: Figure 2f
	CD8									CD4
		Unloaded DCs			Neoantigen-Loaded DCs						Unloaded DCs			Neoantigen-Loaded DCs
SRSF1 33:E>K	CD107a+IFNγ+TNFα+	0.0001	0.0001	0.0001	0.19	0.42	0.24		PRKDC 194:E>K	CD107a+IFNγ+TNFα+	0.42			0.8
	CD107a+IFNγ+	0.03	0.0001	0.03	3.79	3.99	2.66			CD107a+IFNγ+	1.06			3.71
	CD107a+TNFα+	0.13	0.0001	0.0001	0.16	0.0001	0.12			CD107a+TNFα+	0.66			0.82
	IFNγ+TNFα+	0.03	0.0001	0.07	0.19	0.63	0.14			IFNγ+TNFα+	0.36			0.62
	CD107a+	4.87	0.66	0.93	3.76	3.36	3.99			CD107a+	8.63			11.2
	IFNγ+	0.38	1.09	0.2	4.74	5.46	3.97			IFNγ+	2.78			6.71
	TNFα+	3.08	7.42	2.63	2.78	7.56	2.64			TNFα+	0.57			0.74
	Negative	91.5	90.8	96.1	84.4	78.6	86.2			Negative	85.5			75.4
ARAP1 828:Y>H	CD107a+IFNγ+TNFα+	0.0001	0.0001	0.0001	4.55	8.7	6.58		IFI30 17:L>.	CD107a+IFNγ+TNFα+	1.04			2.57
	CD107a+IFNγ+	0.0001	2.08	0.0001	21.2	32.6	31.6			CD107a+IFNγ+	1.92			10.9
	CD107a+TNFα+	0.0001	0.0001	0.0001	0.0001	0.0001	0.0001			CD107a+TNFα+	1.28			1.06
	IFNγ+TNFα+	0.0001	0.0001	0.0001	0.0001	2.17	0.0001			IFNγ+TNFα+	0.56			1.47
	CD107a+	2.33	0.0001	1.96	21.2	23.9	21.1			CD107a+	5.8			8.39
	IFNγ+	2.33	0.0001	0.0001	7.58	8.7	6.58			IFNγ+	7.2			15.6
	TNFα+	0.0001	4.17	7.84	0.0001	0.0001	0.0001			TNFα+	0.96			0.73
	Negative	95.3	93.8	90.2	45.5	23.9	34.2			Negative	81.2			59.2
TAF1 NEO-ORF	CD107a+IFNγ+TNFα+	0.54			1.41				TPCN1 413:K>E	CD107a+IFNγ+TNFα+	1.36	1.42	1.52	5.82	4.36	4.7
	CD107a+IFNγ+	0.72			9.86					CD107a+IFNγ+	4.47	5.57	4.79	14.1	15	16.5
	CD107a+TNFα+	0.36			0.0001					CD107a+TNFα+	0.25	0.22	0.2	0.29	0.33	0.24
	IFNγ+TNFα+	1.26			0.0001					IFNγ+TNFα+	0.6	0.55	0.65	2.25	1.29	1.63
	CD107a+	4.14			9.86					CD107a+	8.68	7.41	7.82	5.65	8.78	6.84
	IFNγ+	6.13			8.45					IFNγ+	2.62	3.6	2.76	12.4	10.1	14.1
	TNFα+	1.26			0.0001					TNFα+	0.33	0.31	0.36	0.61	0.37	0.29
	Negative	85.6			70.4					Negative	81.7	80.9	81.9	58.9	59.8	55.7
LRBA 2198:S>L	CD107a+IFNγ+TNFα+	0.28			4.55				ATP8A2 558:E>K	CD107a+IFNγ+TNFα+	2.12			8.27
	CD107a+IFNγ+	1.27			61.4					CD107a+IFNγ+	2.61			18.8
	CD107a+TNFα+	0.0001			0.0001					CD107a+TNFα+	0.16			0.023
	IFNγ+TNFα+	0.85			1.14					IFNγ+TNFα+	0.98			5.81
	CD107a+	2.41			4.55					CD107a+	1.66			2.05
	IFNγ+	11.5			23.9					IFNγ+	9.3			41
	TNFα+	3.68			0.0001					TNFα+	0.33			0.023
	Negative	80			4.55					Negative	82.8			24
QARS 154:R>W	CD107a+IFNγ+TNFα+	0.12			1.87
	CD107a+IFNγ+	0.0001			20.9
	CD107a+TNFα+	0.82			1.49
	IFNγ+TNFα+	0.12			0.0001
	CD107a+	4.33			45.9
	IFNγ+	0.47			4.1
	TNFα+	4.45			1.49
	Negative	89.7			24.3

## Sheet: Figure 2g
IFNg and/or TNFa and/or CD107a (% of CD8)
PT01 (Research Scale)								Statistical test results
SRSF1 33:E>K								calculated with two-sided paired t-test with FDR correction for adjusted P value, calculated on groups consisting of technical replicates
	MT			WT
0	8.17	7.95	5.79	8.17	7.95	5.79		SRSF1 33:E>K
0.05								Peptide Concen-tration	Group (MT/WT)	Peptide Concen-tration	Group (MT/WT)	Estimated Difference	t-statistics	Unadjusted p-value	FDR Adjusted p-value
0.2	12.2	12.3	9.42	3.04	3.49	3.19		0	MT	0	WT	0.1167	0.13	0.9024	0.9024	ns
0.8	13.6	17.1	11.9	2.78	3.24	3.63		0.2	MT	0.2	WT	8.0667	8.7	<.0001	<.0001	****
3.2		28.9						0.8	MT	0.8	WT	10.9833	11.84	<.0001	<.0001	****
								0	MT	0.2	MT	-4.0033	-4.32	0.0015	0.002	**
ARAP1 828:Y>H								0	WT	0.2	WT	3.9467	4.26	0.0017	0.002	**
	MT			WT				0	MT	0.8	MT	-6.8967	-7.44	<.0001	<.0001	****
0	6.74	8.75	6.46	6.74	8.75	6.46		0	WT	0.8	WT	3.97	4.28	0.0016	0.002	**
0.05			8.67			6.73
0.2	8.51	12	6.83	6.2	6.71	7.34		ARAP1 828:Y>H
0.8	10.2	12.2	11.3	7.19	5.5	6.01		Peptide Concen-tration	Group (MT/WT)	Peptide Concen-tration	Group (MT/WT)	Estimated Difference	t-statistics	Unadjusted p-value	FDR Adjusted p-value
3.2			12.8					0	MT	0	WT	8.88e-16	0	1	1	ns
								0.05	MT	0.05	WT	1.94	1.44	0.1805	0.2771	ns
								0.2	MT	0.2	WT	2.3633	3.04	0.0125	0.0417	*
								0.8	MT	0.8	WT	5	6.43	<.0001	0.0008	***
								0	MT	0.05	MT	-1.6263	-1.44	0.1811	0.2771	ns
								0	WT	0.05	WT	0.3137	0.28	0.7872	0.8747	ns
								0	MT	0.2	MT	-1.7967	-2.31	0.0436	0.1089	ns
								0	WT	0.2	WT	0.5667	0.73	0.4831	0.6039	ns
								0	MT	0.8	MT	-3.9167	-5.03	0.0005	0.0026	**
								0	WT	0.8	WT	1.0833	1.39	0.194	0.2771	ns

## Sheet: Figure 2h
		SRSF1 33:E>K			P values*					GLI3 392:P>L			P values*
		Parental line	Mutant Construct	Wildtype Construct	parental vs mutant	mutant vs wild-type				Parental line	Mutant Construct	Wildtype Construct	parental vs mutant	mutant vs wild-type
CD107a (% CD8+ CD107a+	Measurement 1	3.15	13.8	4.42	<0.0001	<0.0001		CD107a (% CD8+ CD107a+	Measurement 1	9.48	25.9	5.19	<0.0001	<0.0001
	Measurement 2	2.79	13.5	4.06					Measurement 2	10	24	4.39
	Measurement 3	2.8	12.9	4.12					Measurement 3	9.98	24.2	4.78
Active Caspase 3 %Live Cas3+	Measurement 1	2.07	30.5	2.42	<0.0001	<0.0001		Active Caspase 3 %Live Cas3+	Measurement 1	1.48	19.8	1.28	<0.0001	<0.0001
	Measurement 2	2.34	28.4	2.09					Measurement 2	1.57	21	1.42
	Measurement 3	2.26	28.9	2.32					Measurement 3	1.57	20.6	1.28
		ARAP1 828 Y>H			P values*					CSNK1A1 27:S>L			P values*
		Parental line	Mutant Construct	Wildtype Construct						Parental line	Mutant Construct	Wildtype Construct
CD107a (% CD8+ CD107a+	Measurement 1	1.18	1.55	1.16	0.0115	0.0059		CD107a (% CD8+ CD107a+	Measurement 1	22.4	26	18.3	0.0013	<0.0001
	Measurement 2	1.02	1.75	0.98					Measurement 2	22.3	25.4	18.9
	Measurement 3	0.83	1.47	0.98					Measurement 3	23	25	19.3
Active Caspase 3 %Live Cas3+	Measurement 1	1.4	4.85	2.6	<0.0001	<0.0001		Active Caspase 3 %Live Cas3+	Measurement 1	7.16	10.6	4.85	<0.0001	<0.0001
	Measurement 2	1.46	4.94	2.62					Measurement 2	6.7	10.8	4.8
	Measurement 3	1.2	5.14	2.54					Measurement 3	6.45	10.6	4.69
	*P values calculated using unpaired two-sided t-test on groups consisting of technical replicates.

## Sheet: Figure 2i
	LRBA 2198:S>L
	IFN-g+ and/or CD107a+
	NEO-STIM cells alone			NEO-STIM + autologous tumor			P values*
Tet-	0.79	0.58	0.89	1.26	0.74	0.91	0.29
Tet+	2.42	2.38	5.56	9.8	8.33	10.1	0.007
	*P values calculated using unpaired two-sided t-test on groups consisting of technical replicates.

## Sheet: Figure 3a
Pre-NeoStim			Post-NeoStim
clone_id	# cells		clone_id	# cells
clonotype_10	2044		clonotype_1	5205
clonotype_29	713		clonotype_2	27
clonotype_16	584
clonotype_14	410
clonotype_70	163
clonotype_34	128
clonotype_42	107
clonotype_19	95
clonotype_60	81
clonotype_15	76
clonotype_106	67
clonotype_49	65
clonotype_134	62
clonotype_66	53
clonotype_197	52
clonotype_114	52
clonotype_24	50
clonotype_57	49
clonotype_196	44
clonotype_238	44
clonotype_21	43
clonotype_13	39
clonotype_31	38
clonotype_183	38
clonotype_94	34
clonotype_52	32
clonotype_74	32
clonotype_72	30
clonotype_62	29
clonotype_250	28
clonotype_23	27
clonotype_44	26
clonotype_177	25
clonotype_159	25
clonotype_192	25
clonotype_313	24
clonotype_504	23
clonotype_575	22
clonotype_137	20
clonotype_135	18
clonotype_518	17
clonotype_1509	15
clonotype_2600	15
clonotype_272	15
clonotype_466	15
clonotype_232	14
clonotype_247	14
clonotype_473	13
clonotype_150	13
clonotype_1644	13
clonotype_493	13
clonotype_882	11
clonotype_754	11
clonotype_2549	11
clonotype_222	11
clonotype_158	10
clonotype_231	10
clonotype_411	10
clonotype_410	10
clonotype_508	10
clonotype_171	10
clonotype_723	10
clonotype_176	10
clonotype_109	10
clonotype_964	10
clonotype_252	10
clonotype_1175	10
clonotype_26	10
clonotype_30	10
clonotype_73	10
clonotype_36	10
clonotype_463	9
clonotype_241	9
clonotype_453	9
clonotype_386	9
clonotype_289	9
clonotype_2491	9
clonotype_68	9
clonotype_22	9
clonotype_50	9
clonotype_564	9
clonotype_223	8
clonotype_917	8
clonotype_185	8
clonotype_126	8
clonotype_876	8
clonotype_1137	8
clonotype_565	8
clonotype_536	8
clonotype_245	8
clonotype_420	8
clonotype_307	8
clonotype_760	8
clonotype_208	8
clonotype_274	8
clonotype_100	8
clonotype_99	8
clonotype_146	7
clonotype_1118	7
clonotype_1084	7
clonotype_299	7
clonotype_561	7
clonotype_417	7
clonotype_430	7
clonotype_41	7
clonotype_461	7
clonotype_1041	7
clonotype_423	7
clonotype_108	7
clonotype_2970	7
clonotype_2660	7
clonotype_87	7
clonotype_816	7
clonotype_467	6
clonotype_1097	6
clonotype_931	6
clonotype_479	6
clonotype_365	6
clonotype_148	6
clonotype_139	6
clonotype_251	6
clonotype_987	6
clonotype_262	6
clonotype_2516	6
clonotype_3491	6
clonotype_349	6
clonotype_105	6
clonotype_853	6
clonotype_1076	6
clonotype_495	6
clonotype_1019	6
clonotype_1123	6
clonotype_1452	6
clonotype_339	6
clonotype_47	6
clonotype_1610	6
clonotype_544	6
clonotype_216	6
clonotype_933	6
clonotype_953	6
clonotype_763	5
clonotype_1272	5
clonotype_1040	5
clonotype_1238	5
clonotype_2708	5
clonotype_280	5
clonotype_168	5
clonotype_978	5
clonotype_483	5
clonotype_451	5
clonotype_2900	5
clonotype_295	5
clonotype_3109	5
clonotype_1595	5
clonotype_1142	5
clonotype_2647	5
clonotype_1426	5
clonotype_228	5
clonotype_273	5
clonotype_510	5
clonotype_115	5
clonotype_550	5
clonotype_1131	5
clonotype_129	5
clonotype_946	5
clonotype_992	5
clonotype_1474	5
clonotype_1221	5
clonotype_37	5
clonotype_727	5
clonotype_369	5
clonotype_1090	5
clonotype_1290	5
clonotype_154	5
clonotype_1094	5
clonotype_1734	5
clonotype_1202	4
clonotype_838	4
clonotype_707	4
clonotype_2592	4
clonotype_458	4
clonotype_1903	4
clonotype_2776	4
clonotype_1155	4
clonotype_2059	4
clonotype_1033	4
clonotype_234	4
clonotype_213	4
clonotype_156	4
clonotype_2667	4
clonotype_593	4
clonotype_2811	4
clonotype_603	4
clonotype_269	4
clonotype_1344	4
clonotype_1819	4
clonotype_399	4
clonotype_404	4
clonotype_1211	4
clonotype_3216	4
clonotype_422	4
clonotype_277	4
clonotype_1411	4
clonotype_81	4
clonotype_28	4
clonotype_873	4
clonotype_464	4
clonotype_1051	4
clonotype_2380	4
clonotype_898	4
clonotype_899	4
clonotype_141	4
clonotype_534	4
clonotype_478	4
clonotype_152	4
clonotype_2126	4
clonotype_2589	4
clonotype_3557	4
clonotype_2608	4
clonotype_674	4
clonotype_2508	4
clonotype_340	4
clonotype_1643	3
clonotype_297	3
clonotype_1067	3
clonotype_3472	3
clonotype_939	3
clonotype_304	3
clonotype_2543	3
clonotype_370	3
clonotype_442	3
clonotype_902	3
clonotype_438	3
clonotype_885	3
clonotype_25	3
clonotype_802	3
clonotype_808	3
clonotype_401	3
clonotype_784	3
clonotype_2114	3
clonotype_829	3
clonotype_3610	3
clonotype_1792	3
clonotype_412	3
clonotype_1811	3
clonotype_1802	3
clonotype_2554	3
clonotype_915	3
clonotype_918	3
clonotype_312	3
clonotype_944	3
clonotype_1695	3
clonotype_1708	3
clonotype_980	3
clonotype_572	3
clonotype_2502	3
clonotype_3539	3
clonotype_334	3
clonotype_335	3
clonotype_3552	3
clonotype_2570	3
clonotype_346	3
clonotype_2152	3
clonotype_2515	3
clonotype_2149	3
clonotype_2885	3
clonotype_928	3
clonotype_358	3
clonotype_359	3
clonotype_745	3
clonotype_2221	3
clonotype_2979	3
clonotype_695	3
clonotype_1293	3
clonotype_648	3
clonotype_1287	3
clonotype_528	3
clonotype_1276	3
clonotype_1273	3
clonotype_1263	3
clonotype_1074	3
clonotype_1519	3
clonotype_180	3
clonotype_3077	3
clonotype_682	3
clonotype_184	3
clonotype_1534	3
clonotype_1227	3
clonotype_1222	3
clonotype_1544	3
clonotype_693	3
clonotype_32	3
clonotype_1479	3
clonotype_2622	3
clonotype_3126	3
clonotype_601	3
clonotype_566	3
clonotype_1388	3
clonotype_2350	3
clonotype_2648	3
clonotype_586	3
clonotype_1436	3
clonotype_557	3
clonotype_1443	3
clonotype_111	3
clonotype_539	3
clonotype_1340	3
clonotype_2661	3
clonotype_119	3
clonotype_2666	3
clonotype_2305	3
clonotype_543	3
clonotype_620	3
clonotype_3251	3
clonotype_1204	3
clonotype_172	3
clonotype_265	3
clonotype_3033	3
clonotype_3423	3
clonotype_2209	3
clonotype_1083	3
clonotype_1166	3
clonotype_491	3
clonotype_490	3
clonotype_720	3
clonotype_1104	3
clonotype_722	3
clonotype_1114	3
clonotype_1081	3
clonotype_270	3
clonotype_704	3
clonotype_1183	3
clonotype_3398	3
clonotype_506	3
clonotype_701	3
clonotype_235	3
clonotype_492	3
clonotype_1609	3
clonotype_799	2
clonotype_800	2
clonotype_2677	2
clonotype_810	2
clonotype_609	2
clonotype_1891	2
clonotype_3805	2
clonotype_2757	2
clonotype_805	2
clonotype_1862	2
clonotype_3711	2
clonotype_3633	2
clonotype_3839	2
clonotype_2763	2
clonotype_3708	2
clonotype_2005	2
clonotype_2767	2
clonotype_2771	2
clonotype_2002	2
clonotype_2772	2
clonotype_1826	2
clonotype_753	2
clonotype_587	2
clonotype_595	2
clonotype_597	2
clonotype_1816	2
clonotype_2802	2
clonotype_3646	2
clonotype_2773	2
clonotype_2796	2
clonotype_1841	2
clonotype_2741	2
clonotype_1932	2
clonotype_3756	2
clonotype_769	2
clonotype_1927	2
clonotype_1926	2
clonotype_3723	2
clonotype_712	2
clonotype_2740	2
clonotype_2713	2
clonotype_708	2
clonotype_688	2
clonotype_706	2
clonotype_692	2
clonotype_2782	2
clonotype_702	2
clonotype_765	2
clonotype_668	2
clonotype_2777	2
clonotype_792	2
clonotype_1954	2
clonotype_623	2
clonotype_2750	2
clonotype_629	2
clonotype_2781	2
clonotype_635	2
clonotype_2688	2
clonotype_1847	2
clonotype_1953	2
clonotype_2709	2
clonotype_3722	2
clonotype_781	2
clonotype_3676	2
clonotype_3776	2
clonotype_2702	2
clonotype_777	2
clonotype_2705	2
clonotype_2342	2
clonotype_3526	2
clonotype_1805	2
clonotype_1262	2
clonotype_1523	2
clonotype_3309	2
clonotype_1244	2
clonotype_1247	2
clonotype_1518	2
clonotype_1512	2
clonotype_3092	2
clonotype_1505	2
clonotype_2834	2
clonotype_3291	2
clonotype_3290	2
clonotype_3103	2
clonotype_3277	2
clonotype_3273	2
clonotype_1288	2
clonotype_3267	2
clonotype_1230	2
clonotype_1536	2
clonotype_1223	2
clonotype_1219	2
clonotype_1570	2
clonotype_3044	2
clonotype_1566	2
clonotype_1184	2
clonotype_3349	2
clonotype_3348	2
clonotype_1193	2
clonotype_1196	2
clonotype_3344	2
clonotype_1554	2
clonotype_3058	2
clonotype_3340	2
clonotype_1550	2
clonotype_3064	2
clonotype_1541	2
clonotype_1297	2
clonotype_1298	2
clonotype_1300	2
clonotype_1347	2
clonotype_1353	2
clonotype_1354	2
clonotype_1356	2
clonotype_3212	2
clonotype_1432	2
clonotype_3206	2
clonotype_1376	2
clonotype_1423	2
clonotype_1384	2
clonotype_1419	2
clonotype_1392	2
clonotype_3170	2
clonotype_1412	2
clonotype_3184	2
clonotype_1400	2
clonotype_1448	2
clonotype_1346	2
clonotype_3265	2
clonotype_3136	2
clonotype_3116	2
clonotype_3118	2
clonotype_3121	2
clonotype_1309	2
clonotype_1316	2
clonotype_3250	2
clonotype_1319	2
clonotype_1322	2
clonotype_3129	2
clonotype_1325	2
clonotype_1466	2
clonotype_1465	2
clonotype_1462	2
clonotype_3239	2
clonotype_3237	2
clonotype_3365	2
clonotype_3367	2
clonotype_1576	2
clonotype_2856	2
clonotype_1771	2
clonotype_894	2
clonotype_2864	2
clonotype_2868	2
clonotype_904	2
clonotype_910	2
clonotype_2878	2
clonotype_920	2
clonotype_3561	2
clonotype_1743	2
clonotype_930	2
clonotype_934	2
clonotype_2894	2
clonotype_3545	2
clonotype_2901	2
clonotype_887	2
clonotype_2855	2
clonotype_1722	2
clonotype_2854	2
clonotype_2837	2
clonotype_855	2
clonotype_2842	2
clonotype_2844	2
clonotype_3607	2
clonotype_1787	2
clonotype_864	2
clonotype_1785	2
clonotype_1784	2
clonotype_1782	2
clonotype_3600	2
clonotype_3599	2
clonotype_874	2
clonotype_878	2
clonotype_2852	2
clonotype_3535	2
clonotype_2904	2
clonotype_3372	2
clonotype_3440	2
clonotype_2984	2
clonotype_1088	2
clonotype_3431	2
clonotype_1100	2
clonotype_2999	2
clonotype_3005	2
clonotype_3410	2
clonotype_1120	2
clonotype_1602	2
clonotype_3018	2
clonotype_3384	2
clonotype_3381	2
clonotype_1156	2
clonotype_1158	2
clonotype_3377	2
clonotype_1637	2
clonotype_1071	2
clonotype_976	2
clonotype_1066	2
clonotype_985	2
clonotype_986	2
clonotype_3492	2
clonotype_1015	2
clonotype_3487	2
clonotype_1024	2
clonotype_2950	2
clonotype_3474	2
clonotype_1044	2
clonotype_3463	2
clonotype_3462	2
clonotype_1054	2
clonotype_1652	2
clonotype_3454	2
clonotype_1648	2
clonotype_2643	2
clonotype_3179	2
clonotype_363	2
clonotype_2080	2
clonotype_519	2
clonotype_131	2
clonotype_261	2
clonotype_2613	2
clonotype_344	2
clonotype_3869	2
clonotype_3947	2
clonotype_182	2
clonotype_123	2
clonotype_2615	2
clonotype_2507	2
clonotype_2506	2
clonotype_525	2
clonotype_2206	2
clonotype_393	2
clonotype_400	2
clonotype_3945	2
clonotype_2112	2
clonotype_331	2
clonotype_3997	2
clonotype_530	2
clonotype_531	2
clonotype_329	2
clonotype_279	2
clonotype_2201	2
clonotype_2314	2
clonotype_2263	2
clonotype_2083	2
clonotype_2117	2
clonotype_2074	2
clonotype_533	2
clonotype_64	2
clonotype_164	2
clonotype_2594	2
clonotype_35	2
clonotype_375	2
clonotype_240	2
clonotype_2275	2
clonotype_2136	2
clonotype_2527	2
clonotype_496	2
clonotype_170	2
clonotype_378	2
clonotype_61	2
clonotype_2455	2
clonotype_2586	2
clonotype_2297	2
clonotype_503	2
clonotype_2533	2
clonotype_3881	2
clonotype_233	2
clonotype_2123	2
clonotype_254	2
clonotype_256	2
clonotype_2293	2
clonotype_469	2
clonotype_140	2
clonotype_2518	2
clonotype_2517	2
clonotype_465	2
clonotype_324	2
clonotype_2591	2
clonotype_439	2
clonotype_2193	2
clonotype_2357	2
clonotype_194	2
clonotype_83	2
clonotype_559	2
clonotype_2566	2
clonotype_547	2
clonotype_570	2
clonotype_2096	2
clonotype_2101	2
clonotype_293	2
clonotype_2492	2
clonotype_549	2
clonotype_2186	2
clonotype_2629	2
clonotype_212	2
clonotype_415	2
clonotype_2241	2
clonotype_53	2
clonotype_435	2
clonotype_2358	2
clonotype_2495	2
clonotype_3939	2
clonotype_428	2
clonotype_2471	2
clonotype_2498	2
clonotype_2237	2
clonotype_2472	2
clonotype_2416	2
clonotype_320	2
clonotype_2169	2
clonotype_568	2
clonotype_445	2
clonotype_2483	2
clonotype_541	2
clonotype_210	2
clonotype_3013	1
clonotype_3043	1
clonotype_3042	1
clonotype_2445	1
clonotype_3046	1
clonotype_3017	1
clonotype_3016	1
clonotype_3015	1
clonotype_2432	1
clonotype_3011	1
clonotype_3047	1
clonotype_3048	1
clonotype_2446	1
clonotype_2430	1
clonotype_3041	1
clonotype_2431	1
clonotype_3012	1
clonotype_3045	1
clonotype_2447	1
clonotype_3014	1
clonotype_3019	1
clonotype_3031	1
clonotype_3040	1
clonotype_2444	1
clonotype_2437	1
clonotype_3032	1
clonotype_2439	1
clonotype_3034	1
clonotype_3010	1
clonotype_3030	1
clonotype_3035	1
clonotype_3029	1
clonotype_2441	1
clonotype_2436	1
clonotype_3036	1
clonotype_3028	1
clonotype_2435	1
clonotype_3037	1
clonotype_3027	1
clonotype_2442	1
clonotype_3026	1
clonotype_2434	1
clonotype_3038	1
clonotype_3025	1
clonotype_3024	1
clonotype_2438	1
clonotype_3023	1
clonotype_3039	1
clonotype_3022	1
clonotype_3021	1
clonotype_2433	1
clonotype_2443	1
clonotype_3020	1
clonotype_2440	1
clonotype_2641	1
clonotype_3009	1
clonotype_2473	1
clonotype_2477	1
clonotype_2965	1
clonotype_2966	1
clonotype_2476	1
clonotype_2967	1
clonotype_2968	1
clonotype_2969	1
clonotype_2475	1
clonotype_2474	1
clonotype_2971	1
clonotype_2468	1
clonotype_2972	1
clonotype_2973	1
clonotype_2974	1
clonotype_2975	1
clonotype_2976	1
clonotype_2470	1
clonotype_4180	1
clonotype_2469	1
clonotype_2977	1
clonotype_2964	1
clonotype_2963	1
clonotype_2478	1
clonotype_2962	1
clonotype_2947	1
clonotype_2948	1
clonotype_2484	1
clonotype_2949	1
clonotype_2951	1
clonotype_2952	1
clonotype_2953	1
clonotype_2954	1
clonotype_2955	1
clonotype_2482	1
clonotype_2956	1
clonotype_2481	1
clonotype_2957	1
clonotype_2958	1
clonotype_2959	1
clonotype_2960	1
clonotype_2480	1
clonotype_2479	1
clonotype_2961	1
clonotype_2978	1
clonotype_2980	1
clonotype_3008	1
clonotype_3003	1
clonotype_2995	1
clonotype_2996	1
clonotype_3050	1
clonotype_2997	1
clonotype_2998	1
clonotype_2456	1
clonotype_3000	1
clonotype_3001	1
clonotype_3002	1
clonotype_3004	1
clonotype_2467	1
clonotype_2454	1
clonotype_3006	1
clonotype_2453	1
clonotype_2452	1
clonotype_3007	1
clonotype_2451	1
clonotype_2450	1
clonotype_2449	1
clonotype_2448	1
clonotype_2457	1
clonotype_2994	1
clonotype_2993	1
clonotype_2992	1
clonotype_2466	1
clonotype_2981	1
clonotype_2465	1
clonotype_2982	1
clonotype_2983	1
clonotype_2464	1
clonotype_2463	1
clonotype_2462	1
clonotype_2985	1
clonotype_2986	1
clonotype_2987	1
clonotype_2461	1
clonotype_2460	1
clonotype_2988	1
clonotype_2989	1
clonotype_2459	1
clonotype_2990	1
clonotype_2991	1
clonotype_2458	1
clonotype_3049	1
clonotype_3062	1
clonotype_3051	1
clonotype_2373	1
clonotype_3132	1
clonotype_2372	1
clonotype_3133	1
clonotype_2371	1
clonotype_3134	1
clonotype_2370	1
clonotype_3135	1
clonotype_2369	1
clonotype_3137	1
clonotype_3138	1
clonotype_3139	1
clonotype_2368	1
clonotype_3140	1
clonotype_3141	1
clonotype_2367	1
clonotype_3142	1
clonotype_2366	1
clonotype_2365	1
clonotype_3143	1
clonotype_3144	1
clonotype_2364	1
clonotype_3131	1
clonotype_2374	1
clonotype_3146	1
clonotype_3130	1
clonotype_3115	1
clonotype_2386	1
clonotype_2385	1
clonotype_3117	1
clonotype_2384	1
clonotype_3119	1
clonotype_3120	1
clonotype_2383	1
clonotype_2382	1
clonotype_3122	1
clonotype_3123	1
clonotype_3124	1
clonotype_3125	1
clonotype_2381	1
clonotype_2379	1
clonotype_2378	1
clonotype_2377	1
clonotype_3127	1
clonotype_3128	1
clonotype_2376	1
clonotype_2375	1
clonotype_3145	1
clonotype_2363	1
clonotype_3052	1
clonotype_3162	1
clonotype_2352	1
clonotype_3164	1
clonotype_2351	1
clonotype_3165	1
clonotype_3166	1
clonotype_2349	1
clonotype_2348	1
clonotype_3167	1
clonotype_3168	1
clonotype_3169	1
clonotype_2347	1
clonotype_2346	1
clonotype_3171	1
clonotype_3172	1
clonotype_2345	1
clonotype_2344	1
clonotype_3173	1
clonotype_2343	1
clonotype_3174	1
clonotype_3175	1
clonotype_3176	1
clonotype_3163	1
clonotype_2353	1
clonotype_2362	1
clonotype_3161	1
clonotype_3147	1
clonotype_2361	1
clonotype_3148	1
clonotype_2360	1
clonotype_3149	1
clonotype_3150	1
clonotype_3151	1
clonotype_2359	1
clonotype_3152	1
clonotype_3153	1
clonotype_3154	1
clonotype_7	1
clonotype_3155	1
clonotype_3156	1
clonotype_2356	1
clonotype_2355	1
clonotype_3157	1
clonotype_3158	1
clonotype_3159	1
clonotype_2354	1
clonotype_3160	1
clonotype_2387	1
clonotype_2388	1
clonotype_2389	1
clonotype_3066	1
clonotype_3067	1
clonotype_3068	1
clonotype_3069	1
clonotype_2415	1
clonotype_2414	1
clonotype_2413	1
clonotype_3070	1
clonotype_3071	1
clonotype_2412	1
clonotype_2411	1
clonotype_3072	1
clonotype_2410	1
clonotype_3073	1
clonotype_3074	1
clonotype_3075	1
clonotype_3076	1
clonotype_3078	1
clonotype_3079	1
clonotype_2409	1
clonotype_3080	1
clonotype_3081	1
clonotype_2417	1
clonotype_3065	1
clonotype_3114	1
clonotype_2418	1
clonotype_3053	1
clonotype_2429	1
clonotype_2428	1
clonotype_2427	1
clonotype_3054	1
clonotype_3055	1
clonotype_2426	1
clonotype_3056	1
clonotype_2425	1
clonotype_2424	1
clonotype_3057	1
clonotype_2423	1
clonotype_2422	1
clonotype_2421	1
clonotype_2420	1
clonotype_3059	1
clonotype_3060	1
clonotype_3061	1
clonotype_2945	1
clonotype_3063	1
clonotype_2419	1
clonotype_2408	1
clonotype_3082	1
clonotype_2407	1
clonotype_2406	1
clonotype_2398	1
clonotype_3100	1
clonotype_3101	1
clonotype_2397	1
clonotype_3102	1
clonotype_2396	1
clonotype_3104	1
clonotype_3105	1
clonotype_3106	1
clonotype_2395	1
clonotype_3107	1
clonotype_3108	1
clonotype_2394	1
clonotype_2393	1
clonotype_2392	1
clonotype_3110	1
clonotype_2391	1
clonotype_3111	1
clonotype_3112	1
clonotype_2390	1
clonotype_3113	1
clonotype_3099	1
clonotype_3098	1
clonotype_3097	1
clonotype_3089	1
clonotype_3083	1
clonotype_3084	1
clonotype_2405	1
clonotype_2404	1
clonotype_2403	1
clonotype_3085	1
clonotype_3086	1
clonotype_3087	1
clonotype_3088	1
clonotype_2402	1
clonotype_3096	1
clonotype_3090	1
clonotype_3091	1
clonotype_4179	1
clonotype_3093	1
clonotype_3094	1
clonotype_2401	1
clonotype_2400	1
clonotype_2399	1
clonotype_3095	1
clonotype_2946	1
clonotype_2920	1
clonotype_2485	1
clonotype_2798	1
clonotype_2599	1
clonotype_2598	1
clonotype_2597	1
clonotype_2742	1
clonotype_2743	1
clonotype_2744	1
clonotype_2745	1
clonotype_2746	1
clonotype_2747	1
clonotype_2596	1
clonotype_2595	1
clonotype_2748	1
clonotype_2749	1
clonotype_2593	1
clonotype_2751	1
clonotype_2752	1
clonotype_2590	1
clonotype_2753	1
clonotype_2754	1
clonotype_2755	1
clonotype_2756	1
clonotype_4181	1
clonotype_2601	1
clonotype_2602	1
clonotype_2606	1
clonotype_2724	1
clonotype_2725	1
clonotype_2726	1
clonotype_2727	1
clonotype_2728	1
clonotype_2607	1
clonotype_2729	1
clonotype_2730	1
clonotype_2731	1
clonotype_2605	1
clonotype_2739	1
clonotype_2732	1
clonotype_2604	1
clonotype_2733	1
clonotype_2734	1
clonotype_2735	1
clonotype_2736	1
clonotype_2737	1
clonotype_2603	1
clonotype_2738	1
clonotype_2588	1
clonotype_2587	1
clonotype_2758	1
clonotype_2789	1
clonotype_2575	1
clonotype_2574	1
clonotype_2573	1
clonotype_2783	1
clonotype_2784	1
clonotype_2785	1
clonotype_2786	1
clonotype_2787	1
clonotype_2788	1
clonotype_2572	1
clonotype_2780	1
clonotype_2790	1
clonotype_2791	1
clonotype_2571	1
clonotype_2792	1
clonotype_2793	1
clonotype_2794	1
clonotype_2569	1
clonotype_2795	1
clonotype_2568	1
clonotype_2576	1
clonotype_2577	1
clonotype_2759	1
clonotype_2768	1
clonotype_2760	1
clonotype_2761	1
clonotype_3177	1
clonotype_2585	1
clonotype_2764	1
clonotype_2765	1
clonotype_2584	1
clonotype_2766	1
clonotype_2583	1
clonotype_2769	1
clonotype_2779	1
clonotype_2770	1
clonotype_2582	1
clonotype_2581	1
clonotype_2580	1
clonotype_2774	1
clonotype_2775	1
clonotype_2579	1
clonotype_2578	1
clonotype_2778	1
clonotype_2609	1
clonotype_2723	1
clonotype_2722	1
clonotype_2668	1
clonotype_2659	1
clonotype_2630	1
clonotype_2628	1
clonotype_2662	1
clonotype_2663	1
clonotype_2664	1
clonotype_2665	1
clonotype_2627	1
clonotype_2626	1
clonotype_2669	1
clonotype_2631	1
clonotype_2670	1
clonotype_2671	1
clonotype_2672	1
clonotype_2673	1
clonotype_2674	1
clonotype_2625	1
clonotype_2675	1
clonotype_2676	1
clonotype_2624	1
clonotype_2658	1
clonotype_2657	1
clonotype_2678	1
clonotype_2649	1
clonotype_2642	1
clonotype_2640	1
clonotype_2639	1
clonotype_2644	1
clonotype_2645	1
clonotype_2646	1
clonotype_2638	1
clonotype_2637	1
clonotype_2636	1
clonotype_2650	1
clonotype_2632	1
clonotype_2635	1
clonotype_2634	1
clonotype_2651	1
clonotype_2652	1
clonotype_2653	1
clonotype_2654	1
clonotype_2655	1
clonotype_2633	1
clonotype_2656	1
clonotype_2623	1
clonotype_2679	1
clonotype_2721	1
clonotype_2714	1
clonotype_2617	1
clonotype_2703	1
clonotype_2704	1
clonotype_2706	1
clonotype_2707	1
clonotype_2616	1
clonotype_2710	1
clonotype_2711	1
clonotype_2712	1
clonotype_2715	1
clonotype_2618	1
clonotype_2614	1
clonotype_2716	1
clonotype_2717	1
clonotype_2718	1
clonotype_2612	1
clonotype_2719	1
clonotype_2611	1
clonotype_2610	1
clonotype_2720	1
clonotype_2701	1
clonotype_2700	1
clonotype_2680	1
clonotype_2689	1
clonotype_2681	1
clonotype_2682	1
clonotype_2621	1
clonotype_2683	1
clonotype_2684	1
clonotype_2685	1
clonotype_2686	1
clonotype_2687	1
clonotype_2620	1
clonotype_2690	1
clonotype_2699	1
clonotype_2691	1
clonotype_2692	1
clonotype_2693	1
clonotype_2694	1
clonotype_2695	1
clonotype_2696	1
clonotype_2697	1
clonotype_2619	1
clonotype_2698	1
clonotype_2797	1
clonotype_2799	1
clonotype_2944	1
clonotype_2567	1
clonotype_2887	1
clonotype_2888	1
clonotype_2889	1
clonotype_2510	1
clonotype_2890	1
clonotype_2891	1
clonotype_2892	1
clonotype_2509	1
clonotype_2893	1
clonotype_2505	1
clonotype_2504	1
clonotype_2895	1
clonotype_2896	1
clonotype_2897	1
clonotype_2503	1
clonotype_2898	1
clonotype_2899	1
clonotype_2902	1
clonotype_2501	1
clonotype_2903	1
clonotype_2500	1
clonotype_2886	1
clonotype_2511	1
clonotype_2512	1
clonotype_2879	1
clonotype_2873	1
clonotype_2526	1
clonotype_2874	1
clonotype_2875	1
clonotype_2876	1
clonotype_2877	1
clonotype_2525	1
clonotype_2524	1
clonotype_2523	1
clonotype_2522	1
clonotype_2513	1
clonotype_2880	1
clonotype_2881	1
clonotype_2882	1
clonotype_2883	1
clonotype_2521	1
clonotype_2884	1
clonotype_2520	1
clonotype_2519	1
clonotype_2514	1
clonotype_2499	1
clonotype_2905	1
clonotype_2906	1
clonotype_2937	1
clonotype_2490	1
clonotype_2929	1
clonotype_2930	1
clonotype_2931	1
clonotype_2932	1
clonotype_2933	1
clonotype_2934	1
clonotype_2935	1
clonotype_2936	1
clonotype_2938	1
clonotype_2927	1
clonotype_2939	1
clonotype_2940	1
clonotype_2489	1
clonotype_2488	1
clonotype_2941	1
clonotype_2942	1
clonotype_2487	1
clonotype_2943	1
clonotype_2486	1
clonotype_2928	1
clonotype_2926	1
clonotype_2907	1
clonotype_2916	1
clonotype_2908	1
clonotype_2909	1
clonotype_2910	1
clonotype_2911	1
clonotype_2912	1
clonotype_2913	1
clonotype_2914	1
clonotype_2915	1
clonotype_2497	1
clonotype_2496	1
clonotype_2925	1
clonotype_2917	1
clonotype_2918	1
clonotype_2919	1
clonotype_2494	1
clonotype_2493	1
clonotype_2921	1
clonotype_2922	1
clonotype_2923	1
clonotype_2924	1
clonotype_2872	1
clonotype_2871	1
clonotype_2870	1
clonotype_2556	1
clonotype_2819	1
clonotype_2558	1
clonotype_2820	1
clonotype_2821	1
clonotype_2557	1
clonotype_2822	1
clonotype_2823	1
clonotype_2824	1
clonotype_2825	1
clonotype_2555	1
clonotype_2817	1
clonotype_2826	1
clonotype_2827	1
clonotype_2828	1
clonotype_2829	1
clonotype_2553	1
clonotype_2830	1
clonotype_2831	1
clonotype_2832	1
clonotype_2552	1
clonotype_2818	1
clonotype_2816	1
clonotype_2835	1
clonotype_2563	1
clonotype_2800	1
clonotype_2801	1
clonotype_2803	1
clonotype_2804	1
clonotype_2565	1
clonotype_2564	1
clonotype_2805	1
clonotype_2806	1
clonotype_2807	1
clonotype_2808	1
clonotype_2559	1
clonotype_2809	1
clonotype_2562	1
clonotype_2810	1
clonotype_2561	1
clonotype_2812	1
clonotype_2813	1
clonotype_2560	1
clonotype_2814	1
clonotype_2815	1
clonotype_2833	1
clonotype_2836	1
clonotype_2869	1
clonotype_2860	1
clonotype_2853	1
clonotype_2537	1
clonotype_2536	1
clonotype_2535	1
clonotype_2534	1
clonotype_2857	1
clonotype_2532	1
clonotype_2858	1
clonotype_2859	1
clonotype_2861	1
clonotype_2851	1
clonotype_2862	1
clonotype_2531	1
clonotype_2863	1
clonotype_2530	1
clonotype_2865	1
clonotype_2529	1
clonotype_2866	1
clonotype_2867	1
clonotype_2528	1
clonotype_2538	1
clonotype_2539	1
clonotype_2551	1
clonotype_2546	1
clonotype_2838	1
clonotype_2839	1
clonotype_2840	1
clonotype_2841	1
clonotype_2550	1
clonotype_4182	1
clonotype_2548	1
clonotype_2547	1
clonotype_2843	1
clonotype_2845	1
clonotype_2850	1
clonotype_2846	1
clonotype_2545	1
clonotype_2544	1
clonotype_2847	1
clonotype_2542	1
clonotype_2848	1
clonotype_2849	1
clonotype_2541	1
clonotype_2540	1
clonotype_2762	1
clonotype_4156	1
clonotype_3178	1
clonotype_3864	1
clonotype_3852	1
clonotype_3853	1
clonotype_3854	1
clonotype_3855	1
clonotype_3856	1
clonotype_3857	1
clonotype_3858	1
clonotype_3859	1
clonotype_3860	1
clonotype_3861	1
clonotype_3862	1
clonotype_3863	1
clonotype_3865	1
clonotype_3820	1
clonotype_3866	1
clonotype_3867	1
clonotype_3868	1
clonotype_3870	1
clonotype_3871	1
clonotype_3872	1
clonotype_3873	1
clonotype_3874	1
clonotype_3875	1
clonotype_3876	1
clonotype_3877	1
clonotype_3878	1
clonotype_3851	1
clonotype_3850	1
clonotype_3849	1
clonotype_3848	1
clonotype_3822	1
clonotype_3823	1
clonotype_3824	1
clonotype_3825	1
clonotype_3826	1
clonotype_3827	1
clonotype_3828	1
clonotype_3829	1
clonotype_3830	1
clonotype_3831	1
clonotype_3832	1
clonotype_3833	1
clonotype_3834	1
clonotype_3835	1
clonotype_3836	1
clonotype_3837	1
clonotype_3838	1
clonotype_3840	1
clonotype_3841	1
clonotype_3842	1
clonotype_3843	1
clonotype_3844	1
clonotype_3845	1
clonotype_3846	1
clonotype_3847	1
clonotype_3879	1
clonotype_3880	1
clonotype_4177	1
clonotype_3910	1
clonotype_3912	1
clonotype_3913	1
clonotype_3914	1
clonotype_3915	1
clonotype_3916	1
clonotype_3917	1
clonotype_3918	1
clonotype_3919	1
clonotype_3920	1
clonotype_3921	1
clonotype_3922	1
clonotype_3923	1
clonotype_3924	1
clonotype_3925	1
clonotype_3926	1
clonotype_3927	1
clonotype_3928	1
clonotype_3929	1
clonotype_3930	1
clonotype_3931	1
clonotype_3932	1
clonotype_3933	1
clonotype_3934	1
clonotype_3935	1
clonotype_3936	1
clonotype_3911	1
clonotype_3909	1
clonotype_3882	1
clonotype_3908	1
clonotype_3883	1
clonotype_3884	1
clonotype_3885	1
clonotype_3886	1
clonotype_3887	1
clonotype_3888	1
clonotype_3889	1
clonotype_3890	1
clonotype_3891	1
clonotype_3892	1
clonotype_3893	1
clonotype_3894	1
clonotype_3895	1
clonotype_3896	1
clonotype_3897	1
clonotype_3898	1
clonotype_3899	1
clonotype_3900	1
clonotype_3901	1
clonotype_3902	1
clonotype_3903	1
clonotype_3904	1
clonotype_3905	1
clonotype_3906	1
clonotype_3907	1
clonotype_3821	1
clonotype_3819	1
clonotype_3938	1
clonotype_3743	1
clonotype_3731	1
clonotype_3732	1
clonotype_3733	1
clonotype_3734	1
clonotype_3735	1
clonotype_3736	1
clonotype_3737	1
clonotype_3738	1
clonotype_3739	1
clonotype_3740	1
clonotype_3741	1
clonotype_3742	1
clonotype_3744	1
clonotype_3818	1
clonotype_3745	1
clonotype_3746	1
clonotype_3747	1
clonotype_3748	1
clonotype_3749	1
clonotype_3750	1
clonotype_3751	1
clonotype_3752	1
clonotype_3753	1
clonotype_3754	1
clonotype_3755	1
clonotype_3757	1
clonotype_3730	1
clonotype_3729	1
clonotype_3728	1
clonotype_3727	1
clonotype_3699	1
clonotype_3700	1
clonotype_3701	1
clonotype_3702	1
clonotype_3703	1
clonotype_3704	1
clonotype_3705	1
clonotype_3706	1
clonotype_3707	1
clonotype_3709	1
clonotype_3710	1
clonotype_3712	1
clonotype_3713	1
clonotype_3714	1
clonotype_3715	1
clonotype_3716	1
clonotype_3717	1
clonotype_3718	1
clonotype_3719	1
clonotype_3720	1
clonotype_3721	1
clonotype_4178	1
clonotype_3724	1
clonotype_3725	1
clonotype_3726	1
clonotype_3758	1
clonotype_3759	1
clonotype_3760	1
clonotype_3790	1
clonotype_3792	1
clonotype_3793	1
clonotype_3794	1
clonotype_3795	1
clonotype_3796	1
clonotype_3797	1
clonotype_3798	1
clonotype_3799	1
clonotype_3800	1
clonotype_3801	1
clonotype_3802	1
clonotype_3803	1
clonotype_3804	1
clonotype_3806	1
clonotype_3807	1
clonotype_3808	1
clonotype_3809	1
clonotype_3810	1
clonotype_3811	1
clonotype_3812	1
clonotype_3813	1
clonotype_3814	1
clonotype_3815	1
clonotype_3816	1
clonotype_3817	1
clonotype_3791	1
clonotype_3789	1
clonotype_3761	1
clonotype_3788	1
clonotype_3762	1
clonotype_3763	1
clonotype_3764	1
clonotype_3765	1
clonotype_3766	1
clonotype_3767	1
clonotype_3768	1
clonotype_3769	1
clonotype_3770	1
clonotype_3771	1
clonotype_3772	1
clonotype_3773	1
clonotype_3774	1
clonotype_3775	1
clonotype_3777	1
clonotype_3778	1
clonotype_3779	1
clonotype_3780	1
clonotype_3781	1
clonotype_3782	1
clonotype_3783	1
clonotype_3784	1
clonotype_3785	1
clonotype_3786	1
clonotype_3787	1
clonotype_3937	1
clonotype_4176	1
clonotype_3180	1
clonotype_4092	1
clonotype_4083	1
clonotype_4168	1
clonotype_4084	1
clonotype_4085	1
clonotype_4167	1
clonotype_4086	1
clonotype_4087	1
clonotype_4088	1
clonotype_4089	1
clonotype_4090	1
clonotype_4091	1
clonotype_4166	1
clonotype_4093	1
clonotype_4054	1
clonotype_4094	1
clonotype_4165	1
clonotype_4164	1
clonotype_4095	1
clonotype_4096	1
clonotype_4097	1
clonotype_4098	1
clonotype_4099	1
clonotype_4100	1
clonotype_4101	1
clonotype_4102	1
clonotype_4103	1
clonotype_4082	1
clonotype_4081	1
clonotype_4080	1
clonotype_4079	1
clonotype_4056	1
clonotype_4057	1
clonotype_4058	1
clonotype_4170	1
clonotype_4059	1
clonotype_4060	1
clonotype_4061	1
clonotype_4062	1
clonotype_4063	1
clonotype_4064	1
clonotype_4169	1
clonotype_4065	1
clonotype_4066	1
clonotype_4067	1
clonotype_4068	1
clonotype_4069	1
clonotype_4070	1
clonotype_4071	1
clonotype_4072	1
clonotype_4073	1
clonotype_4074	1
clonotype_4075	1
clonotype_4076	1
clonotype_4077	1
clonotype_4078	1
clonotype_4104	1
clonotype_4105	1
clonotype_4163	1
clonotype_4159	1
clonotype_4132	1
clonotype_4133	1
clonotype_4134	1
clonotype_4158	1
clonotype_4135	1
clonotype_4136	1
clonotype_4137	1
clonotype_4138	1
clonotype_4139	1
clonotype_4140	1
clonotype_4141	1
clonotype_4142	1
clonotype_4157	1
clonotype_4143	1
clonotype_4144	1
clonotype_4145	1
clonotype_4146	1
clonotype_4147	1
clonotype_4148	1
clonotype_4149	1
clonotype_4150	1
clonotype_4151	1
clonotype_4152	1
clonotype_4153	1
clonotype_4154	1
clonotype_4131	1
clonotype_4130	1
clonotype_4106	1
clonotype_4129	1
clonotype_4107	1
clonotype_4108	1
clonotype_4109	1
clonotype_4162	1
clonotype_4110	1
clonotype_4111	1
clonotype_4112	1
clonotype_4113	1
clonotype_4114	1
clonotype_4115	1
clonotype_4116	1
clonotype_4161	1
clonotype_4117	1
clonotype_4160	1
clonotype_4118	1
clonotype_4119	1
clonotype_4120	1
clonotype_4121	1
clonotype_4122	1
clonotype_4123	1
clonotype_4124	1
clonotype_4125	1
clonotype_4126	1
clonotype_4127	1
clonotype_4128	1
clonotype_4055	1
clonotype_4053	1
clonotype_4175	1
clonotype_3983	1
clonotype_3971	1
clonotype_3972	1
clonotype_3973	1
clonotype_3974	1
clonotype_3975	1
clonotype_3976	1
clonotype_3977	1
clonotype_3978	1
clonotype_3979	1
clonotype_3980	1
clonotype_3981	1
clonotype_3982	1
clonotype_3984	1
clonotype_4052	1
clonotype_3985	1
clonotype_3986	1
clonotype_3987	1
clonotype_3988	1
clonotype_3989	1
clonotype_3990	1
clonotype_3991	1
clonotype_3992	1
clonotype_3993	1
clonotype_3994	1
clonotype_3995	1
clonotype_3996	1
clonotype_3970	1
clonotype_3969	1
clonotype_3968	1
clonotype_3967	1
clonotype_3940	1
clonotype_3941	1
clonotype_3942	1
clonotype_3943	1
clonotype_3944	1
clonotype_3946	1
clonotype_3948	1
clonotype_3949	1
clonotype_3950	1
clonotype_3951	1
clonotype_3952	1
clonotype_3953	1
clonotype_3954	1
clonotype_3955	1
clonotype_3956	1
clonotype_3957	1
clonotype_3958	1
clonotype_3959	1
clonotype_3960	1
clonotype_3961	1
clonotype_3962	1
clonotype_3963	1
clonotype_3964	1
clonotype_3965	1
clonotype_3966	1
clonotype_3998	1
clonotype_3999	1
clonotype_4000	1
clonotype_4028	1
clonotype_4030	1
clonotype_4031	1
clonotype_4032	1
clonotype_4033	1
clonotype_4034	1
clonotype_4035	1
clonotype_4036	1
clonotype_4037	1
clonotype_4038	1
clonotype_4039	1
clonotype_4040	1
clonotype_4041	1
clonotype_4042	1
clonotype_4043	1
clonotype_4044	1
clonotype_4045	1
clonotype_4046	1
clonotype_4047	1
clonotype_4048	1
clonotype_4049	1
clonotype_4173	1
clonotype_4172	1
clonotype_4050	1
clonotype_4051	1
clonotype_4171	1
clonotype_4029	1
clonotype_4027	1
clonotype_4001	1
clonotype_4026	1
clonotype_4002	1
clonotype_4003	1
clonotype_4004	1
clonotype_4005	1
clonotype_4006	1
clonotype_4007	1
clonotype_4008	1
clonotype_4009	1
clonotype_4010	1
clonotype_4174	1
clonotype_4011	1
clonotype_4012	1
clonotype_4013	1
clonotype_4014	1
clonotype_4015	1
clonotype_4016	1
clonotype_4017	1
clonotype_4018	1
clonotype_4019	1
clonotype_4020	1
clonotype_4021	1
clonotype_4022	1
clonotype_4023	1
clonotype_4024	1
clonotype_4025	1
clonotype_3698	1
clonotype_3697	1
clonotype_3696	1
clonotype_3358	1
clonotype_3343	1
clonotype_3345	1
clonotype_3346	1
clonotype_3347	1
clonotype_3350	1
clonotype_3351	1
clonotype_3352	1
clonotype_3353	1
clonotype_3354	1
clonotype_3355	1
clonotype_3356	1
clonotype_3357	1
clonotype_3359	1
clonotype_3311	1
clonotype_3360	1
clonotype_3361	1
clonotype_3362	1
clonotype_2341	1
clonotype_3363	1
clonotype_3364	1
clonotype_3366	1
clonotype_3368	1
clonotype_3369	1
clonotype_3370	1
clonotype_3371	1
clonotype_3373	1
clonotype_3342	1
clonotype_3341	1
clonotype_3339	1
clonotype_3338	1
clonotype_3313	1
clonotype_3314	1
clonotype_3315	1
clonotype_3316	1
clonotype_3317	1
clonotype_3318	1
clonotype_3319	1
clonotype_3320	1
clonotype_3321	1
clonotype_3322	1
clonotype_3323	1
clonotype_3324	1
clonotype_3325	1
clonotype_3326	1
clonotype_3327	1
clonotype_3328	1
clonotype_3329	1
clonotype_3330	1
clonotype_3331	1
clonotype_3332	1
clonotype_3333	1
clonotype_3334	1
clonotype_3335	1
clonotype_4155	1
clonotype_3337	1
clonotype_3374	1
clonotype_3375	1
clonotype_3376	1
clonotype_3409	1
clonotype_3412	1
clonotype_3413	1
clonotype_3414	1
clonotype_3415	1
clonotype_3416	1
clonotype_3417	1
clonotype_3418	1
clonotype_3419	1
clonotype_3420	1
clonotype_3421	1
clonotype_3422	1
clonotype_3424	1
clonotype_3425	1
clonotype_3426	1
clonotype_3427	1
clonotype_3428	1
clonotype_3429	1
clonotype_3430	1
clonotype_3432	1
clonotype_3433	1
clonotype_3434	1
clonotype_3435	1
clonotype_3436	1
clonotype_3437	1
clonotype_3438	1
clonotype_3411	1
clonotype_3408	1
clonotype_3378	1
clonotype_3407	1
clonotype_3379	1
clonotype_3380	1
clonotype_3382	1
clonotype_3383	1
clonotype_3385	1
clonotype_3386	1
clonotype_3387	1
clonotype_3388	1
clonotype_3389	1
clonotype_3390	1
clonotype_3391	1
clonotype_3392	1
clonotype_3393	1
clonotype_3394	1
clonotype_3395	1
clonotype_3396	1
clonotype_3397	1
clonotype_3399	1
clonotype_3400	1
clonotype_3401	1
clonotype_3402	1
clonotype_3403	1
clonotype_3404	1
clonotype_3405	1
clonotype_3406	1
clonotype_3312	1
clonotype_3310	1
clonotype_3695	1
clonotype_3226	1
clonotype_3213	1
clonotype_3214	1
clonotype_3215	1
clonotype_3217	1
clonotype_3218	1
clonotype_3219	1
clonotype_3220	1
clonotype_3221	1
clonotype_3222	1
clonotype_3223	1
clonotype_3224	1
clonotype_3225	1
clonotype_3227	1
clonotype_3308	1
clonotype_3228	1
[truncated: 2,177 more rows]

## Sheet: Figure 3b
Pre-NeoStim			Post-NeoStim
clone_id	# cells		clone_id	# cells
clonotype_18	788		clonotype_1	6362
clonotype_17	307		clonotype_2	3455
clonotype_20	291		clonotype_3	367
clonotype_34	178
clonotype_2	65
clonotype_1	49
clonotype_243	48
clonotype_114	41
clonotype_49	39
clonotype_3	37
clonotype_225	35
clonotype_79	33
clonotype_33	31
clonotype_55	31
clonotype_75	30
clonotype_73	26
clonotype_182	26
clonotype_22	26
clonotype_44	26
clonotype_59	26
clonotype_156	23
clonotype_153	22
clonotype_168	21
clonotype_162	20
clonotype_192	20
clonotype_92	19
clonotype_193	19
clonotype_29	18
clonotype_67	17
clonotype_404	16
clonotype_88	16
clonotype_242	16
clonotype_71	15
clonotype_251	15
clonotype_224	14
clonotype_63	13
clonotype_274	13
clonotype_70	13
clonotype_113	12
clonotype_60	12
clonotype_903	12
clonotype_61	12
clonotype_534	11
clonotype_129	9
clonotype_611	9
clonotype_50	9
clonotype_170	9
clonotype_84	9
clonotype_24	8
clonotype_212	8
clonotype_118	8
clonotype_471	7
clonotype_933	7
clonotype_876	7
clonotype_694	7
clonotype_238	7
clonotype_270	7
clonotype_141	7
clonotype_198	6
clonotype_441	6
clonotype_971	6
clonotype_632	6
clonotype_988	6
clonotype_753	6
clonotype_185	5
clonotype_171	5
clonotype_122	5
clonotype_799	5
clonotype_250	5
clonotype_190	5
clonotype_315	5
clonotype_264	5
clonotype_66	5
clonotype_158	5
clonotype_850	5
clonotype_267	5
clonotype_304	5
clonotype_107	5
clonotype_109	4
clonotype_895	4
clonotype_295	4
clonotype_306	4
clonotype_316	4
clonotype_492	4
clonotype_787	4
clonotype_144	4
clonotype_68	4
clonotype_21	4
clonotype_392	4
clonotype_219	4
clonotype_65	4
clonotype_730	4
clonotype_280	4
clonotype_77	4
clonotype_847	4
clonotype_802	4
clonotype_430	4
clonotype_281	4
clonotype_194	4
clonotype_195	4
clonotype_381	4
clonotype_201	4
clonotype_823	4
clonotype_562	4
clonotype_1220	3
clonotype_1010	3
clonotype_960	3
clonotype_214	3
clonotype_1591	3
clonotype_698	3
clonotype_591	3
clonotype_335	3
clonotype_209	3
clonotype_929	3
clonotype_202	3
clonotype_1253	3
clonotype_1013	3
clonotype_930	3
clonotype_278	3
clonotype_1264	3
clonotype_186	3
clonotype_181	3
clonotype_570	3
clonotype_292	3
clonotype_1009	3
clonotype_177	3
clonotype_172	3
clonotype_551	3
clonotype_692	3
clonotype_388	3
clonotype_808	3
clonotype_1166	3
clonotype_413	3
clonotype_408	3
clonotype_663	3
clonotype_631	3
clonotype_41	3
clonotype_1064	3
clonotype_666	3
clonotype_352	3
clonotype_871	3
clonotype_85	3
clonotype_467	3
clonotype_856	3
clonotype_338	3
clonotype_72	3
clonotype_69	3
clonotype_1167	3
clonotype_812	3
clonotype_1321	3
clonotype_442	3
clonotype_643	3
clonotype_125	3
clonotype_1109	3
clonotype_897	3
clonotype_1106	3
clonotype_347	3
clonotype_950	2
clonotype_853	2
clonotype_1250	2
clonotype_1664	2
clonotype_1663	2
clonotype_972	2
clonotype_1715	2
clonotype_807	2
clonotype_276	2
clonotype_827	2
clonotype_858	2
clonotype_852	2
clonotype_962	2
clonotype_815	2
clonotype_428	2
clonotype_256	2
clonotype_1698	2
clonotype_447	2
clonotype_1333	2
clonotype_837	2
clonotype_814	2
clonotype_1351	2
clonotype_860	2
clonotype_248	2
clonotype_809	2
clonotype_954	2
clonotype_743	2
clonotype_1605	2
clonotype_425	2
clonotype_951	2
clonotype_1592	2
clonotype_1765	2
clonotype_391	2
clonotype_279	2
clonotype_1299	2
clonotype_786	2
clonotype_307	2
clonotype_1389	2
clonotype_923	2
clonotype_1271	2
clonotype_770	2
clonotype_1273	2
clonotype_485	2
clonotype_235	2
clonotype_318	2
clonotype_486	2
clonotype_775	2
clonotype_1282	2
clonotype_1632	2
clonotype_1633	2
clonotype_906	2
clonotype_491	2
clonotype_1767	2
clonotype_357	2
clonotype_885	2
clonotype_364	2
clonotype_872	2
clonotype_1319	2
clonotype_1361	2
clonotype_867	2
clonotype_522	2
clonotype_1655	2
clonotype_515	2
clonotype_936	2
clonotype_378	2
clonotype_1732	2
clonotype_298	2
clonotype_374	2
clonotype_513	2
clonotype_294	2
clonotype_874	2
clonotype_1738	2
clonotype_934	2
clonotype_878	2
clonotype_1742	2
clonotype_237	2
clonotype_826	2
clonotype_234	2
clonotype_30	2
clonotype_167	2
clonotype_1146	2
clonotype_1436	2
clonotype_672	2
clonotype_1060	2
clonotype_100	2
clonotype_1514	2
clonotype_667	2
clonotype_1481	2
clonotype_1133	2
clonotype_1006	2
clonotype_634	2
clonotype_187	2
clonotype_1456	2
clonotype_196	2
clonotype_56	2
clonotype_1061	2
clonotype_58	2
clonotype_1068	2
clonotype_145	2
clonotype_142	2
clonotype_1072	2
clonotype_89	2
clonotype_579	2
clonotype_150	2
clonotype_80	2
clonotype_1442	2
clonotype_681	2
clonotype_1450	2
clonotype_1530	2
clonotype_1523	2
clonotype_1023	2
clonotype_1021	2
clonotype_1507	2
clonotype_1457	2
clonotype_1044	2
clonotype_691	2
clonotype_1427	2
clonotype_986	2
clonotype_119	2
clonotype_985	2
clonotype_221	2
clonotype_117	2
clonotype_825	2
clonotype_983	2
clonotype_1221	2
clonotype_1422	2
clonotype_1169	2
clonotype_11	2
clonotype_1462	2
clonotype_545	2
clonotype_1054	2
clonotype_652	2
clonotype_597	2
clonotype_121	2
clonotype_1100	2
clonotype_990	2
clonotype_998	2
clonotype_28	2
clonotype_1175	2
clonotype_996	2
clonotype_103	2
clonotype_1218	2
clonotype_705	2
clonotype_1125	2
clonotype_1468	1
clonotype_1366	1
clonotype_1363	1
clonotype_1467	1
clonotype_1365	1
clonotype_1367	1
clonotype_1463	1
clonotype_1364	1
clonotype_1465	1
clonotype_1466	1
clonotype_1370	1
clonotype_1368	1
clonotype_1469	1
clonotype_1464	1
clonotype_1369	1
clonotype_1358	1
clonotype_1470	1
clonotype_1355	1
clonotype_1485	1
clonotype_1354	1
clonotype_1353	1
clonotype_1486	1
clonotype_1352	1
clonotype_1487	1
clonotype_1488	1
clonotype_1350	1
clonotype_1349	1
clonotype_1489	1
clonotype_1490	1
clonotype_1491	1
clonotype_1348	1
clonotype_1492	1
clonotype_1347	1
clonotype_1484	1
clonotype_1356	1
clonotype_1362	1
clonotype_1483	1
clonotype_1471	1
clonotype_1472	1
clonotype_1360	1
clonotype_1473	1
clonotype_1359	1
clonotype_1474	1
clonotype_1475	1
clonotype_1476	1
clonotype_1372	1
clonotype_1477	1
clonotype_1478	1
clonotype_1479	1
clonotype_1480	1
clonotype_1482	1
clonotype_1357	1
clonotype_1371	1
clonotype_1458	1
clonotype_1373	1
clonotype_1437	1
clonotype_1404	1
clonotype_1428	1
clonotype_1429	1
clonotype_1403	1
clonotype_1402	1
clonotype_1430	1
clonotype_1431	1
clonotype_1432	1
clonotype_1433	1
clonotype_1434	1
clonotype_1401	1
clonotype_1400	1
clonotype_1399	1
clonotype_1398	1
clonotype_1397	1
clonotype_1396	1
clonotype_1435	1
clonotype_1426	1
clonotype_1425	1
clonotype_1424	1
clonotype_1413	1
clonotype_1416	1
clonotype_1417	1
clonotype_1418	1
clonotype_1419	1
clonotype_1420	1
clonotype_1421	1
clonotype_1414	1
clonotype_1412	1
clonotype_1405	1
clonotype_1411	1
clonotype_1410	1
clonotype_1423	1
clonotype_1409	1
clonotype_1408	1
clonotype_1407	1
clonotype_1406	1
clonotype_1395	1
clonotype_1438	1
clonotype_1461	1
clonotype_1439	1
clonotype_1382	1
clonotype_1451	1
clonotype_1381	1
clonotype_1452	1
clonotype_1453	1
clonotype_1380	1
clonotype_1454	1
clonotype_1379	1
clonotype_1455	1
clonotype_1415	1
clonotype_1459	1
clonotype_1378	1
clonotype_1377	1
clonotype_1376	1
clonotype_1375	1
clonotype_1460	1
clonotype_1374	1
clonotype_1383	1
clonotype_1384	1
clonotype_1385	1
clonotype_1445	1
clonotype_1440	1
clonotype_1441	1
clonotype_1394	1
clonotype_1443	1
clonotype_1393	1
clonotype_1444	1
clonotype_1392	1
clonotype_1446	1
clonotype_1386	1
clonotype_1391	1
clonotype_1390	1
clonotype_1447	1
clonotype_1448	1
clonotype_1449	1
clonotype_1388	1
clonotype_1387	1
clonotype_1975	1
clonotype_1284	1
clonotype_1346	1
clonotype_1174	1
clonotype_1199	1
clonotype_1198	1
clonotype_1197	1
clonotype_1196	1
clonotype_1195	1
clonotype_1194	1
clonotype_1193	1
clonotype_1192	1
clonotype_1191	1
clonotype_1190	1
clonotype_1189	1
clonotype_1188	1
clonotype_1187	1
clonotype_1186	1
clonotype_1185	1
clonotype_1184	1
clonotype_1183	1
clonotype_1182	1
clonotype_1181	1
clonotype_1180	1
clonotype_1179	1
clonotype_1178	1
clonotype_1177	1
clonotype_1200	1
clonotype_1201	1
clonotype_1202	1
clonotype_1215	1
clonotype_1228	1
clonotype_1227	1
clonotype_1226	1
clonotype_1225	1
clonotype_1224	1
clonotype_1223	1
clonotype_1222	1
clonotype_1219	1
clonotype_1217	1
clonotype_1216	1
clonotype_1214	1
clonotype_1203	1
clonotype_1213	1
clonotype_1212	1
clonotype_1211	1
clonotype_1210	1
clonotype_1209	1
clonotype_1208	1
clonotype_1207	1
clonotype_1206	1
clonotype_1205	1
clonotype_1204	1
clonotype_1176	1
clonotype_1173	1
clonotype_1230	1
clonotype_1172	1
clonotype_1141	1
clonotype_1140	1
clonotype_1139	1
clonotype_1138	1
clonotype_1137	1
clonotype_1136	1
clonotype_1135	1
clonotype_1134	1
clonotype_1132	1
clonotype_1131	1
clonotype_1130	1
clonotype_1129	1
clonotype_1128	1
clonotype_1127	1
clonotype_1126	1
clonotype_1124	1
clonotype_1123	1
clonotype_1122	1
clonotype_1121	1
clonotype_1120	1
clonotype_1119	1
clonotype_1118	1
clonotype_1117	1
clonotype_1142	1
clonotype_1143	1
clonotype_1144	1
clonotype_1158	1
clonotype_1171	1
clonotype_1170	1
clonotype_1168	1
clonotype_1165	1
clonotype_1164	1
clonotype_1163	1
clonotype_1162	1
clonotype_1161	1
clonotype_1160	1
clonotype_1159	1
clonotype_1157	1
clonotype_1145	1
clonotype_1156	1
clonotype_1155	1
clonotype_1154	1
clonotype_1153	1
clonotype_1152	1
clonotype_1151	1
clonotype_1150	1
clonotype_1149	1
clonotype_1148	1
clonotype_1147	1
clonotype_1229	1
clonotype_1231	1
clonotype_1345	1
clonotype_1290	1
clonotype_1315	1
clonotype_1314	1
clonotype_1313	1
clonotype_1312	1
clonotype_1311	1
clonotype_1310	1
clonotype_1309	1
clonotype_1308	1
clonotype_1307	1
clonotype_1306	1
clonotype_1305	1
clonotype_1304	1
clonotype_1303	1
clonotype_1302	1
clonotype_1301	1
clonotype_1300	1
clonotype_1298	1
clonotype_1297	1
clonotype_1296	1
clonotype_1295	1
clonotype_1294	1
clonotype_1293	1
clonotype_1292	1
clonotype_1316	1
clonotype_1317	1
clonotype_1318	1
clonotype_1334	1
clonotype_1344	1
clonotype_1343	1
clonotype_1342	1
clonotype_1341	1
clonotype_1340	1
clonotype_1339	1
clonotype_1338	1
clonotype_1337	1
clonotype_1336	1
clonotype_1335	1
clonotype_1332	1
clonotype_1320	1
clonotype_1331	1
clonotype_1330	1
clonotype_1329	1
clonotype_1328	1
clonotype_1327	1
clonotype_1326	1
clonotype_1325	1
clonotype_1324	1
clonotype_1323	1
clonotype_1322	1
clonotype_1291	1
clonotype_1289	1
clonotype_1232	1
clonotype_1288	1
clonotype_1257	1
clonotype_1256	1
clonotype_1255	1
clonotype_1254	1
clonotype_1252	1
clonotype_1251	1
clonotype_1249	1
clonotype_1248	1
clonotype_1247	1
clonotype_1246	1
clonotype_1245	1
clonotype_1244	1
clonotype_1243	1
clonotype_1242	1
clonotype_1241	1
clonotype_1240	1
clonotype_1239	1
clonotype_1238	1
clonotype_1237	1
clonotype_1236	1
clonotype_1235	1
clonotype_1234	1
clonotype_1233	1
clonotype_1258	1
clonotype_1259	1
clonotype_1260	1
clonotype_1276	1
clonotype_1287	1
clonotype_1286	1
clonotype_1285	1
clonotype_1494	1
clonotype_1283	1
clonotype_1281	1
clonotype_1280	1
clonotype_1279	1
clonotype_1278	1
clonotype_1277	1
clonotype_1275	1
clonotype_1261	1
clonotype_1274	1
clonotype_1272	1
clonotype_1270	1
clonotype_1269	1
clonotype_1268	1
clonotype_1267	1
clonotype_1266	1
clonotype_1265	1
clonotype_1263	1
clonotype_1262	1
clonotype_1493	1
clonotype_1574	1
clonotype_1495	1
clonotype_1819	1
clonotype_1831	1
clonotype_1830	1
clonotype_1829	1
clonotype_1828	1
clonotype_1827	1
clonotype_1826	1
clonotype_1825	1
clonotype_1824	1
clonotype_1823	1
clonotype_1822	1
clonotype_1821	1
clonotype_1820	1
clonotype_1818	1
clonotype_1496	1
clonotype_1817	1
clonotype_1816	1
clonotype_1815	1
clonotype_1814	1
clonotype_1813	1
clonotype_1812	1
clonotype_1811	1
clonotype_1810	1
clonotype_1809	1
clonotype_1808	1
clonotype_1807	1
clonotype_1806	1
clonotype_1832	1
clonotype_1833	1
clonotype_1834	1
clonotype_1835	1
clonotype_1860	1
clonotype_1859	1
clonotype_1858	1
clonotype_1857	1
clonotype_1856	1
clonotype_1855	1
clonotype_1854	1
clonotype_1853	1
clonotype_1852	1
clonotype_1851	1
clonotype_1850	1
clonotype_1849	1
clonotype_1848	1
clonotype_1847	1
clonotype_1846	1
clonotype_1845	1
clonotype_1844	1
clonotype_1843	1
clonotype_1842	1
clonotype_1841	1
clonotype_1840	1
clonotype_1839	1
clonotype_1838	1
clonotype_1837	1
clonotype_1836	1
clonotype_1805	1
clonotype_1804	1
clonotype_1803	1
clonotype_1774	1
clonotype_1772	1
clonotype_1771	1
clonotype_1770	1
clonotype_1769	1
clonotype_1768	1
clonotype_1766	1
clonotype_1764	1
clonotype_1763	1
clonotype_1762	1
clonotype_1761	1
clonotype_1760	1
clonotype_1759	1
clonotype_1758	1
clonotype_1757	1
clonotype_1756	1
clonotype_1755	1
clonotype_1754	1
clonotype_1753	1
clonotype_1752	1
clonotype_1751	1
clonotype_1750	1
clonotype_1749	1
clonotype_1748	1
clonotype_1747	1
clonotype_1746	1
clonotype_1773	1
clonotype_1775	1
clonotype_1802	1
clonotype_1776	1
clonotype_1801	1
clonotype_1800	1
clonotype_1799	1
clonotype_1798	1
clonotype_1797	1
clonotype_1796	1
clonotype_1795	1
clonotype_1794	1
clonotype_1793	1
clonotype_1792	1
clonotype_1791	1
clonotype_1790	1
clonotype_1789	1
clonotype_1788	1
clonotype_1787	1
clonotype_1786	1
clonotype_1785	1
clonotype_1784	1
clonotype_1783	1
clonotype_1782	1
clonotype_1781	1
clonotype_1780	1
clonotype_1779	1
clonotype_1778	1
clonotype_1777	1
clonotype_1861	1
clonotype_1862	1
clonotype_1863	1
clonotype_1949	1
clonotype_1947	1
clonotype_1946	1
clonotype_1945	1
clonotype_1944	1
clonotype_1943	1
clonotype_1942	1
clonotype_1941	1
clonotype_1940	1
clonotype_1939	1
clonotype_1938	1
clonotype_1937	1
clonotype_1936	1
clonotype_1935	1
clonotype_1934	1
clonotype_1933	1
clonotype_1932	1
clonotype_1931	1
clonotype_1930	1
clonotype_1929	1
clonotype_1928	1
clonotype_1927	1
clonotype_1926	1
clonotype_1925	1
clonotype_1924	1
clonotype_1923	1
clonotype_1948	1
clonotype_1950	1
clonotype_1921	1
clonotype_1951	1
clonotype_1973	1
clonotype_1972	1
clonotype_1971	1
clonotype_1970	1
clonotype_1969	1
clonotype_1968	1
clonotype_1967	1
clonotype_1976	1
clonotype_1977	1
clonotype_1966	1
clonotype_1978	1
clonotype_1965	1
clonotype_1964	1
clonotype_1963	1
clonotype_1962	1
clonotype_1961	1
clonotype_1960	1
clonotype_1959	1
clonotype_1958	1
clonotype_1957	1
clonotype_1956	1
clonotype_1955	1
clonotype_1954	1
clonotype_1953	1
clonotype_1952	1
clonotype_1922	1
clonotype_1920	1
clonotype_1864	1
clonotype_1891	1
clonotype_1889	1
clonotype_1888	1
clonotype_1887	1
clonotype_1886	1
clonotype_1885	1
clonotype_1884	1
clonotype_1883	1
clonotype_1882	1
clonotype_1881	1
clonotype_1880	1
clonotype_1879	1
clonotype_1878	1
clonotype_1877	1
clonotype_1876	1
clonotype_1875	1
clonotype_1874	1
clonotype_1873	1
clonotype_1872	1
clonotype_1871	1
clonotype_1870	1
clonotype_1869	1
clonotype_1868	1
clonotype_1867	1
clonotype_1866	1
clonotype_1865	1
clonotype_1890	1
clonotype_1892	1
clonotype_1919	1
clonotype_1893	1
clonotype_1918	1
clonotype_1917	1
clonotype_1916	1
clonotype_1915	1
clonotype_1914	1
clonotype_1913	1
clonotype_1912	1
clonotype_1911	1
clonotype_1910	1
clonotype_1909	1
clonotype_1908	1
clonotype_1907	1
clonotype_1906	1
clonotype_1905	1
clonotype_1904	1
clonotype_1903	1
clonotype_1902	1
clonotype_1901	1
clonotype_1900	1
clonotype_1899	1
clonotype_1898	1
clonotype_1897	1
clonotype_1896	1
clonotype_1895	1
clonotype_1894	1
clonotype_1745	1
clonotype_1744	1
clonotype_1743	1
clonotype_1585	1
clonotype_1583	1
clonotype_1582	1
clonotype_1581	1
clonotype_1580	1
clonotype_1579	1
clonotype_1578	1
clonotype_1115	1
clonotype_1576	1
clonotype_1575	1
clonotype_1974	1
clonotype_1573	1
clonotype_1572	1
clonotype_1571	1
clonotype_1570	1
clonotype_1569	1
clonotype_1568	1
clonotype_1567	1
clonotype_1566	1
clonotype_1565	1
clonotype_1564	1
clonotype_1563	1
clonotype_1562	1
clonotype_1561	1
clonotype_1560	1
clonotype_1559	1
clonotype_1584	1
clonotype_1586	1
clonotype_1557	1
clonotype_1587	1
clonotype_1615	1
clonotype_1614	1
clonotype_1613	1
clonotype_1612	1
clonotype_1611	1
clonotype_1610	1
clonotype_1609	1
clonotype_1608	1
clonotype_1607	1
clonotype_1606	1
clonotype_1604	1
clonotype_1603	1
clonotype_1602	1
clonotype_1601	1
clonotype_1600	1
clonotype_1599	1
clonotype_1598	1
clonotype_1597	1
clonotype_1596	1
clonotype_1595	1
clonotype_1594	1
clonotype_1593	1
clonotype_1590	1
clonotype_1589	1
clonotype_1588	1
clonotype_1558	1
clonotype_1556	1
clonotype_1617	1
clonotype_1526	1
clonotype_1524	1
clonotype_1522	1
clonotype_1521	1
clonotype_1520	1
clonotype_1519	1
clonotype_1518	1
clonotype_1517	1
clonotype_1516	1
clonotype_1515	1
clonotype_1513	1
clonotype_1512	1
clonotype_1511	1
clonotype_1510	1
clonotype_1509	1
clonotype_1508	1
clonotype_1506	1
clonotype_1505	1
clonotype_1504	1
clonotype_1503	1
clonotype_1502	1
clonotype_1501	1
clonotype_1500	1
clonotype_1499	1
clonotype_1498	1
clonotype_1497	1
clonotype_1525	1
clonotype_1527	1
clonotype_1555	1
clonotype_1528	1
clonotype_1554	1
clonotype_1553	1
clonotype_1552	1
clonotype_1551	1
clonotype_1550	1
clonotype_1549	1
clonotype_1548	1
clonotype_1547	1
clonotype_1546	1
clonotype_1545	1
clonotype_1544	1
clonotype_1543	1
clonotype_1542	1
clonotype_1541	1
clonotype_1540	1
clonotype_1539	1
clonotype_1538	1
clonotype_1537	1
clonotype_1536	1
clonotype_1535	1
clonotype_1534	1
clonotype_1533	1
clonotype_1532	1
clonotype_1531	1
clonotype_1529	1
clonotype_1616	1
clonotype_1618	1
clonotype_1741	1
clonotype_1710	1
clonotype_1708	1
clonotype_1707	1
clonotype_1706	1
clonotype_1705	1
clonotype_1704	1
clonotype_1703	1
clonotype_1702	1
clonotype_1701	1
clonotype_1700	1
clonotype_1699	1
clonotype_1697	1
clonotype_1696	1
clonotype_1695	1
clonotype_1694	1
clonotype_1693	1
clonotype_1692	1
clonotype_1691	1
clonotype_1690	1
clonotype_1689	1
clonotype_1688	1
clonotype_1687	1
clonotype_1686	1
clonotype_1685	1
clonotype_1684	1
clonotype_1683	1
clonotype_1709	1
clonotype_1711	1
clonotype_1681	1
clonotype_1712	1
clonotype_1740	1
clonotype_1739	1
clonotype_1737	1
clonotype_1736	1
clonotype_1735	1
clonotype_1734	1
clonotype_1733	1
clonotype_1731	1
clonotype_1730	1
clonotype_1729	1
clonotype_1728	1
clonotype_1727	1
clonotype_1726	1
clonotype_1725	1
clonotype_1724	1
clonotype_1723	1
clonotype_1722	1
clonotype_1721	1
clonotype_1720	1
clonotype_1719	1
clonotype_1718	1
clonotype_1717	1
clonotype_1716	1
clonotype_1714	1
clonotype_1713	1
clonotype_1682	1
clonotype_1680	1
clonotype_1619	1
clonotype_1648	1
clonotype_1646	1
clonotype_1645	1
clonotype_1644	1
clonotype_1643	1
clonotype_1642	1
clonotype_1641	1
clonotype_1640	1
clonotype_1639	1
clonotype_1638	1
clonotype_1637	1
clonotype_1636	1
clonotype_1635	1
clonotype_1634	1
clonotype_1631	1
clonotype_1630	1
clonotype_1629	1
clonotype_1628	1
clonotype_1627	1
clonotype_1626	1
clonotype_1625	1
clonotype_1624	1
clonotype_1623	1
clonotype_1622	1
clonotype_1621	1
clonotype_1620	1
clonotype_1647	1
clonotype_1649	1
clonotype_1679	1
clonotype_1650	1
clonotype_1678	1
clonotype_1677	1
clonotype_1676	1
clonotype_1675	1
clonotype_1674	1
clonotype_1673	1
clonotype_1672	1
clonotype_1671	1
clonotype_1670	1
clonotype_1669	1
clonotype_1668	1
clonotype_1667	1
clonotype_1666	1
clonotype_1665	1
clonotype_1662	1
clonotype_1661	1
clonotype_1660	1
clonotype_1659	1
clonotype_1658	1
clonotype_1657	1
clonotype_1656	1
clonotype_1654	1
clonotype_1653	1
clonotype_1652	1
clonotype_1651	1
clonotype_1577	1
clonotype_1116	1
clonotype_1114	1
clonotype_444	1
clonotype_440	1
clonotype_439	1
clonotype_438	1
clonotype_437	1
clonotype_436	1
clonotype_435	1
clonotype_434	1
clonotype_433	1
clonotype_432	1
clonotype_431	1
clonotype_429	1
clonotype_427	1
clonotype_426	1
clonotype_424	1
clonotype_423	1
clonotype_422	1
clonotype_421	1
clonotype_420	1
clonotype_419	1
clonotype_418	1
clonotype_417	1
clonotype_416	1
clonotype_415	1
clonotype_443	1
clonotype_445	1
clonotype_412	1
clonotype_446	1
clonotype_472	1
clonotype_470	1
clonotype_469	1
clonotype_468	1
clonotype_466	1
clonotype_465	1
clonotype_464	1
clonotype_463	1
clonotype_462	1
clonotype_461	1
clonotype_460	1
clonotype_459	1
clonotype_458	1
clonotype_457	1
clonotype_456	1
clonotype_455	1
clonotype_454	1
clonotype_453	1
clonotype_452	1
clonotype_451	1
clonotype_450	1
clonotype_1113	1
clonotype_448	1
clonotype_414	1
clonotype_411	1
clonotype_595	1
clonotype_377	1
clonotype_375	1
clonotype_373	1
clonotype_372	1
clonotype_371	1
clonotype_370	1
clonotype_369	1
clonotype_368	1
clonotype_367	1
clonotype_366	1
clonotype_365	1
clonotype_363	1
clonotype_362	1
clonotype_361	1
clonotype_360	1
clonotype_359	1
clonotype_358	1
clonotype_356	1
clonotype_355	1
clonotype_354	1
clonotype_353	1
clonotype_351	1
clonotype_350	1
clonotype_349	1
clonotype_376	1
clonotype_379	1
clonotype_410	1
clonotype_380	1
clonotype_409	1
clonotype_407	1
clonotype_406	1
clonotype_405	1
clonotype_403	1
clonotype_402	1
clonotype_401	1
clonotype_400	1
clonotype_399	1
clonotype_398	1
clonotype_397	1
clonotype_396	1
clonotype_395	1
clonotype_394	1
clonotype_393	1
clonotype_390	1
clonotype_389	1
clonotype_387	1
clonotype_386	1
clonotype_385	1
clonotype_384	1
clonotype_383	1
clonotype_382	1
clonotype_473	1
clonotype_474	1
clonotype_475	1
clonotype_565	1
clonotype_563	1
clonotype_561	1
clonotype_560	1
clonotype_559	1
clonotype_558	1
clonotype_557	1
clonotype_556	1
clonotype_555	1
clonotype_554	1
clonotype_553	1
clonotype_552	1
clonotype_550	1
clonotype_549	1
clonotype_548	1
clonotype_547	1
clonotype_546	1
clonotype_544	1
clonotype_543	1
clonotype_542	1
clonotype_541	1
clonotype_540	1
clonotype_539	1
clonotype_538	1
clonotype_564	1
clonotype_566	1
clonotype_476	1
clonotype_567	1
clonotype_593	1
clonotype_592	1
clonotype_590	1
clonotype_589	1
clonotype_588	1
clonotype_587	1
clonotype_586	1
clonotype_585	1
clonotype_584	1
clonotype_583	1
clonotype_582	1
clonotype_581	1
clonotype_580	1
clonotype_578	1
clonotype_577	1
clonotype_576	1
clonotype_575	1
clonotype_574	1
clonotype_573	1
clonotype_572	1
clonotype_571	1
clonotype_569	1
clonotype_568	1
clonotype_537	1
clonotype_536	1
clonotype_535	1
clonotype_533	1
clonotype_503	1
clonotype_502	1
clonotype_501	1
clonotype_500	1
clonotype_499	1
clonotype_498	1
clonotype_497	1
clonotype_496	1
clonotype_495	1
clonotype_494	1
clonotype_493	1
clonotype_490	1
clonotype_489	1
clonotype_488	1
clonotype_487	1
clonotype_484	1
clonotype_483	1
clonotype_482	1
clonotype_481	1
clonotype_480	1
clonotype_479	1
clonotype_478	1
clonotype_477	1
clonotype_504	1
clonotype_505	1
clonotype_506	1
clonotype_521	1
clonotype_532	1
clonotype_531	1
clonotype_530	1
clonotype_529	1
clonotype_528	1
clonotype_527	1
clonotype_526	1
clonotype_525	1
clonotype_524	1
clonotype_523	1
clonotype_520	1
clonotype_507	1
clonotype_519	1
clonotype_518	1
clonotype_517	1
clonotype_516	1
clonotype_514	1
clonotype_512	1
clonotype_511	1
clonotype_510	1
clonotype_509	1
clonotype_508	1
clonotype_348	1
clonotype_346	1
clonotype_345	1
clonotype_148	1
clonotype_146	1
clonotype_143	1
clonotype_140	1
clonotype_139	1
clonotype_138	1
clonotype_137	1
clonotype_136	1
clonotype_135	1
clonotype_134	1
clonotype_133	1
clonotype_132	1
clonotype_131	1
clonotype_130	1
clonotype_128	1
clonotype_127	1
clonotype_126	1
clonotype_124	1
clonotype_123	1
clonotype_120	1
clonotype_116	1
clonotype_115	1
clonotype_112	1
clonotype_111	1
clonotype_147	1
clonotype_149	1
clonotype_197	1
clonotype_151	1
clonotype_189	1
clonotype_188	1
clonotype_184	1
clonotype_183	1
clonotype_180	1
clonotype_179	1
clonotype_178	1
clonotype_176	1
clonotype_175	1
clonotype_174	1
clonotype_173	1
clonotype_169	1
clonotype_166	1
clonotype_165	1
clonotype_164	1
clonotype_163	1
clonotype_161	1
clonotype_160	1
clonotype_159	1
clonotype_157	1
clonotype_155	1
clonotype_154	1
clonotype_152	1
clonotype_110	1
clonotype_108	1
clonotype_106	1
clonotype_105	1
clonotype_51	1
clonotype_48	1
clonotype_47	1
clonotype_46	1
clonotype_45	1
clonotype_43	1
clonotype_42	1
clonotype_40	1
clonotype_39	1
clonotype_38	1
clonotype_37	1
clonotype_36	1
clonotype_35	1
clonotype_32	1
clonotype_31	1
clonotype_27	1
clonotype_26	1
clonotype_25	1
clonotype_23	1
clonotype_19	1
clonotype_16	1
clonotype_12	1
clonotype_5	1
clonotype_52	1
clonotype_53	1
clonotype_54	1
clonotype_91	1
clonotype_104	1
clonotype_102	1
clonotype_101	1
clonotype_99	1
clonotype_98	1
clonotype_97	1
clonotype_96	1
clonotype_95	1
clonotype_94	1
clonotype_93	1
clonotype_90	1
clonotype_57	1
clonotype_87	1
clonotype_86	1
clonotype_83	1
clonotype_82	1
clonotype_81	1
clonotype_78	1
clonotype_76	1
clonotype_74	1
clonotype_64	1
clonotype_62	1
clonotype_191	1
clonotype_199	1
clonotype_344	1
clonotype_313	1
clonotype_311	1
clonotype_310	1
clonotype_309	1
clonotype_308	1
clonotype_305	1
clonotype_303	1
clonotype_302	1
clonotype_301	1
clonotype_300	1
clonotype_299	1
clonotype_297	1
clonotype_296	1
clonotype_293	1
clonotype_291	1
clonotype_290	1
clonotype_289	1
clonotype_288	1
clonotype_287	1
clonotype_286	1
clonotype_285	1
clonotype_284	1
clonotype_283	1
clonotype_282	1
clonotype_312	1
clonotype_314	1
clonotype_200	1
clonotype_317	1
clonotype_343	1
clonotype_342	1
clonotype_341	1
clonotype_340	1
clonotype_339	1
clonotype_337	1
clonotype_336	1
clonotype_334	1
clonotype_333	1
clonotype_332	1
clonotype_331	1
clonotype_330	1
clonotype_329	1
clonotype_328	1
clonotype_327	1
clonotype_326	1
clonotype_325	1
clonotype_324	1
clonotype_323	1
clonotype_322	1
clonotype_321	1
clonotype_320	1
clonotype_319	1
clonotype_277	1
clonotype_275	1
clonotype_273	1
clonotype_272	1
clonotype_232	1
clonotype_231	1
clonotype_230	1
clonotype_229	1
clonotype_228	1
clonotype_227	1
clonotype_226	1
clonotype_223	1
clonotype_222	1
clonotype_220	1
clonotype_218	1
clonotype_217	1
clonotype_216	1
clonotype_215	1
clonotype_213	1
clonotype_211	1
clonotype_210	1
clonotype_208	1
clonotype_207	1
clonotype_206	1
clonotype_205	1
clonotype_204	1
clonotype_203	1
clonotype_233	1
clonotype_236	1
clonotype_239	1
clonotype_258	1
clonotype_271	1
clonotype_269	1
clonotype_268	1
clonotype_266	1
clonotype_265	1
clonotype_263	1
clonotype_262	1
clonotype_261	1
clonotype_260	1
clonotype_259	1
clonotype_257	1
clonotype_240	1
clonotype_255	1
clonotype_254	1
clonotype_253	1
clonotype_252	1
clonotype_249	1
clonotype_247	1
clonotype_246	1
clonotype_245	1
clonotype_244	1
clonotype_241	1
clonotype_594	1
clonotype_449	1
clonotype_596	1
clonotype_952	1
clonotype_948	1
clonotype_947	1
clonotype_946	1
clonotype_945	1
clonotype_944	1
clonotype_943	1
clonotype_942	1
clonotype_941	1
clonotype_940	1
clonotype_939	1
clonotype_938	1
clonotype_937	1
clonotype_935	1
clonotype_932	1
clonotype_931	1
clonotype_928	1
clonotype_927	1
clonotype_926	1
clonotype_925	1
clonotype_924	1
clonotype_922	1
clonotype_921	1
clonotype_920	1
clonotype_949	1
clonotype_953	1
clonotype_987	1
clonotype_955	1
clonotype_982	1
clonotype_981	1
clonotype_980	1
clonotype_979	1
clonotype_978	1
clonotype_977	1
clonotype_976	1
clonotype_975	1
clonotype_974	1
clonotype_973	1
clonotype_970	1
clonotype_969	1
clonotype_968	1
clonotype_967	1
clonotype_966	1
clonotype_965	1
clonotype_964	1
clonotype_963	1
clonotype_961	1
clonotype_959	1
clonotype_958	1
clonotype_957	1
clonotype_956	1
clonotype_919	1
clonotype_918	1
clonotype_917	1
clonotype_916	1
clonotype_884	1
clonotype_883	1
clonotype_882	1
clonotype_881	1
clonotype_880	1
clonotype_879	1
clonotype_877	1
clonotype_875	1
clonotype_873	1
clonotype_870	1
clonotype_869	1
clonotype_868	1
clonotype_866	1
clonotype_865	1
clonotype_864	1
clonotype_863	1
clonotype_862	1
clonotype_861	1
clonotype_859	1
clonotype_857	1
clonotype_855	1
clonotype_854	1
clonotype_851	1
clonotype_886	1
clonotype_887	1
clonotype_888	1
clonotype_904	1
clonotype_915	1
clonotype_914	1
clonotype_913	1
clonotype_912	1
clonotype_911	1
clonotype_910	1
clonotype_909	1
clonotype_908	1
clonotype_907	1
clonotype_905	1
clonotype_902	1
clonotype_889	1
clonotype_901	1
clonotype_900	1
clonotype_899	1
clonotype_898	1
clonotype_896	1
clonotype_894	1
clonotype_893	1
clonotype_892	1
clonotype_891	1
clonotype_890	1
clonotype_984	1
clonotype_989	1
clonotype_848	1
clonotype_1084	1
clonotype_1082	1
clonotype_1081	1
clonotype_1080	1
clonotype_1079	1
clonotype_1078	1
clonotype_1077	1
clonotype_1076	1
clonotype_1075	1
clonotype_1074	1
clonotype_1073	1
clonotype_1071	1
clonotype_1070	1
clonotype_1069	1
clonotype_1067	1
clonotype_1066	1
clonotype_1065	1
clonotype_1063	1
clonotype_1062	1
clonotype_1059	1
clonotype_1058	1
clonotype_1057	1
clonotype_1056	1
clonotype_1055	1
clonotype_1083	1
clonotype_1085	1
clonotype_991	1
clonotype_1086	1
clonotype_1112	1
clonotype_1111	1
clonotype_1110	1
clonotype_1108	1
clonotype_1107	1
clonotype_1105	1
clonotype_1104	1
clonotype_1103	1
clonotype_1102	1
clonotype_1101	1
clonotype_1099	1
clonotype_1098	1
clonotype_1097	1
clonotype_1096	1
clonotype_1095	1
clonotype_1094	1
clonotype_1093	1
clonotype_1092	1
clonotype_1091	1
clonotype_1090	1
clonotype_1089	1
clonotype_1088	1
clonotype_1087	1
clonotype_1053	1
clonotype_1052	1
clonotype_1051	1
clonotype_1050	1
clonotype_1020	1
clonotype_598	1
clonotype_1018	1
clonotype_1017	1
clonotype_1016	1
clonotype_1015	1
clonotype_1014	1
clonotype_1012	1
clonotype_1011	1
clonotype_1008	1
clonotype_1007	1
clonotype_1005	1
clonotype_1004	1
clonotype_1003	1
clonotype_1002	1
clonotype_1001	1
clonotype_1000	1
clonotype_999	1
clonotype_997	1
clonotype_995	1
clonotype_994	1
clonotype_993	1
clonotype_992	1
clonotype_1022	1
clonotype_1024	1
clonotype_1025	1
clonotype_1038	1
clonotype_1049	1
clonotype_1048	1
clonotype_1047	1
clonotype_1046	1
clonotype_1045	1
clonotype_1043	1
clonotype_1042	1
clonotype_1041	1
clonotype_1040	1
clonotype_1039	1
clonotype_1037	1
clonotype_1026	1
clonotype_1036	1
clonotype_1035	1
clonotype_1034	1
clonotype_1033	1
clonotype_1032	1
clonotype_1031	1
clonotype_1030	1
clonotype_1029	1
clonotype_1028	1
clonotype_1027	1
clonotype_849	1
clonotype_1019	1
clonotype_846	1
clonotype_687	1
clonotype_685	1
clonotype_684	1
clonotype_683	1
clonotype_682	1
clonotype_680	1
clonotype_679	1
clonotype_678	1
clonotype_677	1
clonotype_676	1
clonotype_675	1
clonotype_674	1
clonotype_673	1
clonotype_671	1
clonotype_670	1
clonotype_669	1
clonotype_668	1
clonotype_665	1
clonotype_664	1
clonotype_662	1
clonotype_661	1
clonotype_660	1
clonotype_659	1
clonotype_658	1
clonotype_686	1
clonotype_688	1
clonotype_719	1
clonotype_689	1
clonotype_717	1
clonotype_716	1
clonotype_715	1
clonotype_714	1
clonotype_713	1
clonotype_712	1
clonotype_711	1
clonotype_710	1
clonotype_709	1
clonotype_708	1
clonotype_707	1
clonotype_706	1
clonotype_704	1
clonotype_703	1
clonotype_702	1
clonotype_701	1
clonotype_700	1
clonotype_699	1
clonotype_697	1
clonotype_696	1
clonotype_695	1
clonotype_693	1
clonotype_690	1
clonotype_657	1
clonotype_656	1
clonotype_655	1
clonotype_654	1
clonotype_621	1
clonotype_620	1
clonotype_619	1
clonotype_618	1
clonotype_617	1
clonotype_616	1
clonotype_615	1
clonotype_614	1
clonotype_613	1
clonotype_612	1
clonotype_610	1
clonotype_609	1
clonotype_608	1
clonotype_607	1
clonotype_606	1
clonotype_605	1
clonotype_604	1
clonotype_603	1
clonotype_602	1
clonotype_601	1
clonotype_600	1
clonotype_599	1
clonotype_845	1
clonotype_622	1
clonotype_623	1
clonotype_624	1
clonotype_640	1
clonotype_653	1
clonotype_651	1
clonotype_650	1
clonotype_649	1
clonotype_648	1
clonotype_647	1
clonotype_646	1
clonotype_645	1
clonotype_642	1
clonotype_641	1
clonotype_639	1
clonotype_625	1
clonotype_638	1
clonotype_637	1
clonotype_636	1
clonotype_635	1
clonotype_633	1
clonotype_630	1
clonotype_629	1
clonotype_628	1
clonotype_627	1
clonotype_626	1
clonotype_718	1
clonotype_644	1
clonotype_720	1
clonotype_811	1
clonotype_806	1
clonotype_805	1
clonotype_804	1
clonotype_803	1
clonotype_801	1
clonotype_800	1
clonotype_798	1
clonotype_797	1
clonotype_796	1
clonotype_795	1
clonotype_794	1
clonotype_793	1
clonotype_792	1
clonotype_791	1
clonotype_790	1
clonotype_789	1
clonotype_788	1
clonotype_785	1
clonotype_784	1
clonotype_783	1
clonotype_782	1
clonotype_781	1
clonotype_780	1
clonotype_810	1
clonotype_813	1
clonotype_778	1
clonotype_816	1
clonotype_844	1
clonotype_721	1
clonotype_843	1
clonotype_842	1
clonotype_841	1
clonotype_840	1
clonotype_839	1
clonotype_838	1
clonotype_836	1
clonotype_835	1
clonotype_834	1
clonotype_833	1
clonotype_832	1
clonotype_831	1
clonotype_830	1
clonotype_829	1
clonotype_828	1
clonotype_824	1
clonotype_822	1
clonotype_821	1
clonotype_820	1
clonotype_819	1
clonotype_817	1
clonotype_779	1
clonotype_818	1
clonotype_777	1
clonotype_748	1
clonotype_746	1
clonotype_745	1
clonotype_744	1
clonotype_742	1
clonotype_741	1
clonotype_740	1
clonotype_739	1
clonotype_738	1
clonotype_737	1
clonotype_736	1
clonotype_735	1
clonotype_733	1
clonotype_732	1
clonotype_731	1
clonotype_729	1
clonotype_728	1
clonotype_727	1
clonotype_726	1
clonotype_725	1
clonotype_776	1
clonotype_724	1
clonotype_723	1
clonotype_722	1
clonotype_747	1
clonotype_734	1
clonotype_749	1
clonotype_762	1
clonotype_773	1
clonotype_772	1
clonotype_771	1
clonotype_750	1
clonotype_769	1
clonotype_774	1
clonotype_768	1
clonotype_767	1
clonotype_765	1
clonotype_764	1
clonotype_763	1
clonotype_766	1
clonotype_752	1
clonotype_760	1
clonotype_759	1
clonotype_751	1
clonotype_758	1
clonotype_757	1
clonotype_756	1
clonotype_755	1
clonotype_761	1
clonotype_754	1

[truncated: 60 more sheets: Figure 3c, Figure 3d, Figure 3e, Figure 3f, Figure 3g, Figure 3h, Figure 3i, Figure 3j, Figure 4a, Figure 4b, Figure 4c, Figure 4d, Figure 4e, Figure 5a, Figure 5b, Figure 5c, Figure 5d, Figure 5e, Suppl Fig 1a, Suppl Fig 1b …]
